# Supplementary material for: Prevalence of mortality caused by injuries at Livingstone University Hospital, Zambia. A retrospective cross-sectional study
Source: PLoS One. 2025 Jan 22;20(1):e0314068. doi: 10.1371/journal.pone.0314068 (PMC11753694; doi:10.1371/journal.pone.0314068)
Supplement: S1 Dataset — (XLSX) [file pone.0314068.s002.xlsx]

## Sheet: Sheet1
Sex	Sex_Coded	Age	Address	Injury setting	Injury setting Coded	Cause of injury	Cause of injury CODED	Burns	Burns_coded	burns_coded 2	Mode of Transport to hospital	Diagnosis	new_diagnosis	Diagnosis	Major Trauma	Intervention coded	Intervention coded	Length of stay at the hospital	Length of stay at the hospital_ coded	Outcome	Outcome Coded	death	Estmated cost
Male	1	35	1	Home	1	Hot water	3	yes	1	2		16% superficial burns	8	7	1	Major Surgery	1	> 5 days	6	Admitted to inpatient wards	1	0	15437
Male	1	47	3	Home	1	Fire	3	yes	1	1		6 % burns	8	7	1	Major Surgery	1	> 5 days	6	Admitted to inpatient wards	1	0	15437
Male	1	45	1	Road	2	Road traffic accident	2	no	0	2		Head injury	1	1	2	Non-surgery	3	1 day	2	Admitted to inpatient wards	1	0	1057
Male	1	39	1	Home	1	Assault	1	no	0	1		Mandibular Fracture	1	1	2	Minor Surgery	2	3 days	4	Admitted to inpatient wards	1	0	10637
Male	1	27	1	Road	2	Road traffic accident	2	no	0	2		Laceration and abrasion	8	7	2	Non-surgery	3	1 day	1	Discharged after treatment trauma	2	0	1057
Male	1	29	1	`	2	Road traffic accident	2	no	0	2		Laceration and abrasion	8	7	2	Non-surgery	3	1 day	1	Discharged after treatment trauma	2	0	1057
Male	1	20	1	Home	1	Snake	5	no	0	2		Snake bite	6	5	2	Non-surgery	3	1 day	2	Admitted to inpatient wards	1	0	1837
Male	1	32	1	Home	1	Fall	4	no	0	1		Fermur fracture	6	5	2	Major Surgery	1	> 5 days	6	Admitted to inpatient wards	1	0	15437
Male	1	44	1	Road	2	Road traffic accident	2	no	0	3		Hip fracture	4	3	2	Major Surgery	1	> 5 days	6	Admitted to inpatient wards	1	0	15437
Male	1	26	1	Home	1	Assault	1	no	0	2		multiple echymotic patches/left periobital edema	1	1	2	Minor Surgery	2	1 day	1	Discharged after treatment trauma	2	0	9837
Male	1	28	1	Home	1	Assault	1	no	0	2		Laceration and bruises	8	7	2	Minor Surgery	2	2 days	3	Admitted to inpatient wards	1	0	2237
Male	1	26	1	Road	2	Road traffic accident	2	no	0	2		right knee dislocation	6	5	2	Major Surgery	1	> 5 days	6	Admitted to inpatient wards	1	0	15437
Male	1	47	1	work	3	stick	6	no	0	1		corneal laceration	1	1	2	Minor Surgery	2	1 day	2	Admitted to inpatient wards	1	0	9837
Male	1	22	1	Bar	1	Assault	1	no	0	1		Head injury	1	1	2	Major Surgery	1	4 days	5	Admitted to inpatient wards	1	0	15037
Male	1	19	1	Home	1	Fire	3	yes	1	2		13 superficial burns	8	7	1	Major Surgery	1	> 5 days	6	Admitted to inpatient wards	1	0	15437
Male	1	9	1	Road	2	Road traffic accident	2	no	0	1		Fermur fracture	6	5	2	Major Surgery	1	> 5 days	6	Admitted to inpatient wards	1	0	15437
Male	1	6	1	Road	2	Road traffic accident	2	no	0	1		Basilar skull	1	1	1	Major Surgery	1	> 5 days	6	Admitted to inpatient wards	1	0	15437
Female	2	2	1	Home	1	Hot water	3	yes	1	1		7 % superficial partial thickness burns	8	7	1	Minor Surgery	2	2 days	3	Admitted to inpatient wards	1	0	2237
Male	1	2	1	Home	1	Hot porridge	3	yes	1	2		12 % superficial partial thickness burns	8	7	1	Major Surgery	1	3 days	4	Admitted to inpatient wards	1	0	14637
Female	2	3	1	Home	1	Sofa	6	no	0	1		Depressed skull facture	1	1	1	Major Surgery	1	> 5 days	6	Admitted to inpatient wards	1	0	15437
Male	1	11	2	Road	2	Road traffic accident	2	no	0	3		Basilar skull	1	1	1	Major Surgery	1	> 5 days	6	Admitted to inpatient wards	1	0	15437
Male	1	12	1	Home	1	bottle cut	6	no	0	2		foot laceration and tendon	8	7	2	Minor Surgery	2	2 days	3	Admitted to inpatient wards	1	0	2237
Female	2	6	1	Road	2	Road traffic accident	2	no	0	2		humerus fracture	6	5	2	Minor Surgery	2	2 days	3	Admitted to inpatient wards	1	0	2237
Male	1	6	1	Home	1	stick	6	no	0	3		corneal laceration	1	1	2	Minor Surgery	2	3 days	4	Admitted to inpatient wards	1	0	10637
Female	2	6	1	Home	1	Fall	4	no	0	2		humerus fracture	6	5	2	Minor Surgery	2	2 days	3	Admitted to inpatient wards	1	0	2237
Female	2	19	1	Home	1	no history of trauma	6	no	0	1		pelvic Facture	4	3	2	Minor Surgery	2	2 days	3	Admitted to inpatient wards	1	0	2237
Male	1	2	1	Home	1	stick	6	no	0	2		Eye trauma	1	1	2	Minor Surgery	2	2 days	3	Admitted to inpatient wards	1	0	2237
Female	2	2	1	Home	1	Hot water	3	yes	1	2		10% superficial partial thickness burns	8	7	1	Major Surgery	1	> 5 days	6	Admitted to inpatient wards	1	0	15437
Male	1	1	1	Home	1	Hot water	3	yes	1	2		10% superficial partial thickness burns	8	7	1	Minor Surgery	2	1 days	2	Admitted to inpatient wards	1	0	9837
Female	2	30	1	Road	2	Road traffic accident	2	no	0	1		Head injury	1	1	2	Major Surgery	1	> 5 days	6	Admitted to inpatient wards	1	0	15437
Female	2	30	1	Home	1	Dog bite	5	no	0	1		wound secondary to dog bite	6	5	2	Major Surgery	1	4 days	5	Admitted to inpatient wards	1	0	15037
Female	2	20	1	Work	3	Snake bite	5	no	0	1		Snake bite	6	5	2	Minor Surgery	2	3 days	4	Admitted to inpatient wards	1	0	10637
Female	2	43	3	Road	2	road traffic accident	2	no	0	1		Radius fracture	7	6	2	Minor Surgery	2	2 days	3	Admitted to inpatient wards	1	0	2237
Female	2	86	2	Home	1	Fall	4	no	0	1		Fermur fracture	6	5	2	Major Surgery	1	> 5 days	6	Admitted to inpatient wards	1	0	15437
Male	1	47	1	Road	2	Road traffic accident	2	no	0	1		rib fracture	5	4	2	Major Surgery	1	> 5 days	6	Admitted to inpatient wards	1	0	15437
Male	1	48	1	Home	1	gun shot	1	no	0	2		Mandibular Fracture	1	1	2	Major Surgery	1	> 5 days	6	Admitted to inpatient wards	1	0	15437
Male	1	42	1	Road	2	Road traffic accident	2	no	0	3		clavicular fracture	7	6	2	Major Surgery	1	> 5 days	6	Admitted to inpatient wards	1	0	15437
Male	1	28	1	work	3	Work accident	6	no	0	3		phalanges fracture	7	6	2	Minor Surgery	2	3 days	4	Admitted to inpatient wards	1	0	10637
Female	2	23	1	Road	2	Road traffic accident	2	no	0	1		pelvic Facture	4	3	2	Major Surgery	1	> 5 days	6	Admitted to inpatient wards	1	0	15437
Female	2	49	1	Home	1	Snake bite	5	no	0	1		Snake bite	6	5	2	Minor Surgery	2	3 days	4	Admitted to inpatient wards	1	0	10637
Female	2	13	1	Road	2	Road traffic accident	2	no	0	2		Head injury	1	1	2	Minor Surgery	2	2 days	3	Admitted to inpatient wards	1	0	2237
Female	2	2	1	Home	1	Hot porridge	3	yes	1	1		2 % burn	8	7	1	Major Surgery	1	5 days	6	Admitted to inpatient wards	1	0	15437
Male	1	2	1	Home	1	Hot water	3	yes	1	3		Auxillary contracture secondary to burns	8	7	1	Major Surgery	1	> 5 days	6	Admitted to inpatient wards	1	0	15437
Male	1	12	2	Home	1	Snake bite	5	no	0	1		Snake bite	6	5	2	Non-surgery	3	> 5 days	6	Admitted to inpatient wards	1	0	3437
Female	2	6	1	Home	1	Fire	3	yes	1	2		5 % burns	8	7	2	Major Surgery	1	> 5 days	6	Admitted to inpatient wards	1	0	15437
Female	2	3	1	Home	1	door	6	no	0	1		traumaic amputation distal phalanx	7	6	2	Minor Surgery	2	2 days	3	Admitted to inpatient wards	1	0	2237
Female	2	4	1	Home	1	Hot water	3	yes	1	2		11 superficial partial thickness	8	7	1	Major Surgery	1	> 5 days	6	Admitted to inpatient wards	1	0	15437
Female	2	14	1	school	4	Pillar	6	no	0	1		Fermur fracture	6	5	2	Major Surgery	1	> 5 days	6	Admitted to inpatient wards	1	0	15437
Male	1	18	1	Home	1	Dog bite	5	no	0	2		lacerations	8	7	2	Major Surgery	1	> 5 days	6	Admitted to inpatient wards	1	0	15437
Female	2	75	1	Home	1	Fall	4	no	0	3		shoulder sublaxation	7	6	2	Minor Surgery	2	2 days	3	Admitted to inpatient wards	1	0	2237
Male	1	1	1	Home	1	Fall	4	no	0	3		Head injury	1	1	2	Non-surgery	3	2 days	3	Admitted to inpatient wards	1	0	2237
Male	1	1	1	Home	1	Hot cooking oil	3	yes	1	2		5 % superficial partial Burn	8	7	2	Non-surgery	3	> 5 days	6	Admitted to inpatient wards	1	0	3437
Female	2	21	1	Home	1	Assault	1	no	0	1		laceration on the lower upper lip	1	1	2	Minor Surgery	2	1 day	1	Discharged after treatment trauma	2	0	1837
Female	2	18	1	Home	1	Assault	1	no	0	1		Basilar skull	1	1	1	Non-surgery	3	> 5 days	6	Admitted to inpatient wards	1	0	3437
Female	2	52	1	Home	1	Fall	4	no	0	3		Fermur fracture	6	5	2	Major Surgery	1	> 5 days	6	Admitted to inpatient wards	1	0	15437
Male	1	29	1	Road	2	Road traffic accident	2	no	0	1		Head injury	1	1	2	Major Surgery	1	4 days	5	Admitted to inpatient wards	1	0	15037
Male	1	43	1	Road	2	Road traffic accident	2	no	0	2		Head injury	1	1	2	Non-surgery	3	4 days	5	Admitted to inpatient wards	1	0	3037
Male	1	34	1	Home	1	Assault	1	no	0	3		<2 % minor minor Burns	8	7	2	Non-surgery	3	1 day	1	Discharged after treatment trauma	2	0	1057
Male	1	24	1	Home	1	Assault	1	no	0	2		Penetrating chest trauma	5	4	2	Major Surgery	1	5 days	6	Admitted to inpatient wards	1	0	15437
Male	1		1	Road	2	Road traffic accident	2	no	0	1		fracture of the Tibia	6	5	2	Major Surgery	1	> 5 days	6	Admitted to inpatient wards	1	0	15437
Male	1	25	1	Road	2	Road traffic accident	2	no	0	2		soft tissue injury seconday to RTA	8	7	2	Non-surgery	3	2 days	3	Admitted to inpatient wards	1	0	2237
Male	1	23	1	Bar	1	Fall	4	no	0	1		Head injury	1	1	2	Non-surgery	3	> 5 days	6	Admitted to inpatient wards	1	0	3437
Male	1	32	1	Road	2	Road traffic accident	2	no	0	2		soft tissue injury seconday to RTA	8	7	2	Non-surgery	3	4 days	5	Admitted to inpatient wards	1	0	3037
Male	1	32	1	Road	2	Road traffic accident	2	no	0	2		Head injury	1	1	2	Non-surgery	3	2 days	3	Admitted to inpatient wards	1	0	2237
Male	1	18	1	Home	1	cow horn	5	no	0	3		penetrating abdominal trauma with bowel evisceration	2	2	2	Major Surgery	1	> 5 days	6	Admitted to inpatient wards	1	0	15437
Female	2	18	1	Home	1	Fall	4	no	0	3		head injury	1	1	2	Non-surgery	3	1 day	1	Discharged after treatment trauma	2	0	1057
Male	1	50	1	work	3	Fall	4	no	0	3		head injury secondary to occupational accident	1	1	2	Non-surgery	3	2 days	3	Admitted to inpatient wards	1	0	2237
Male	1	25	1	Home	1	Fall	4	no	0	3		spinal trauma	3	2	2	Non-surgery	3	> 5 days	6	Admitted to inpatient wards	1	0	3437
Male	1	40	1	Bar	1	Fall	4	no	0	2		head injury	1	1	2	Non-surgery	3	> 5 days	6	Admitted to inpatient wards	1	0	3437
Male	1	32	1	Home	1	Assault	1	no	0	1		Penetrating chest trauma	5	4	2	Major Surgery	1	> 5 days	6	Admitted to inpatient wards	1	0	15437
Male	1	36	1	Road	2	Road traffic accident	2	no	0	3		head injury	1	1	2	Non-surgery	3	> 5 days	6	Admitted to inpatient wards	1	0	3437
Male	1	33	1	work	3	Fall	4	no	0	3		spinal trauma	3	2	2	Non-surgery	3	2 days	3	Admitted to inpatient wards	1	0	2237
Male	1	17	1	Road	2	Road traffic accident	2	no	0	3		head injury	1	1	2	Non-surgery	3	1 days	1	Discharged after treatment trauma	2	0	1057
Male	1	22	1	work	3	Fall	4	no	0	1		dislocation of the thumb	7	6	2	Minor Surgery	2	1 day	1	Discharged after treatment trauma	2	0	9837
Female	2	7	1	Road	2	Road traffic accident	2	no	0	3		soft tissue injury seconday to RTA	8	7	2	Minor Surgery	2	3 days	4	Admitted to inpatient wards	1	0	10637
Female	2	1	1	Home	1	Assault	1	no	0	2		skull fracture	1	1	2	Major Surgery	1	> 5 days	6	Admitted to inpatient wards	1	0	15437
Male	1	7	1	Road	2	Road traffic accident	2	no	0	2		Mandibular Fracture	1	1	2	Major Surgery	1	> 5 days	6	Admitted to inpatient wards	1	0	15437
Female	2	7	1	Road	2	Road traffic accident	2	no	0	2		Fermur fracture	6	5	2	Minor Surgery	2	2 days	3	Admitted to inpatient wards	1	0	2237
Female	2	7	1	Home	1	fire	3	yes	1	1		<2 % minor minor Burns	8	7	2	Major Surgery	1	> 5 days	6	Admitted to inpatient wards	1	0	15437
Male	1	2	2	Home	1	stick	6	no	0	1		corneal laceration	1	1	2	Major Surgery	1	> 5 days	6	Admitted to inpatient wards	1	0	15437
Female	2	8	1	Home	1	Fall	4	no	0	2		humerus fracture	6	5	2	Minor Surgery	2	1 day	1	Discharged after treatment trauma	2	0	9837
Male	1	3	1	Home	1	Hot water	3	yes	1	1		minor Burns	8	7	2	Minor Surgery	2	2 days	3	Admitted to inpatient wards	1	0	2237
Female	2	10	1	school	4	Fall	4	no	0	3		head injury	1	1	2	Minor Surgery	2	3 days	4	Admitted to inpatient wards	1	0	10637
Male	1	22	1	Home	1	fire	3	yes	1	1		minor Burns	8	7	2	Major Surgery	1	> 5 days	6	Admitted to inpatient wards	1	0	15437
Male	1	26	1	Home	1	Assault	1	no	0	1		head injury	1	1	2	Major Surgery	1	> 5 days	6	Admitted to inpatient wards	1	0	15437
Male	1	21	1		2	road traffic		no	0	2		Fermur fracture	6	5	2	Major Surgery	1	> 5 days	6	Admitted to inpatient wards	1	0	15437
Male	1	26	1	work	3	Snake bite	5	no	0	3		Snake bite	6	5	2	Major Surgery	1	> 5 days	6	Admitted to inpatient wards	1	0	15437
Male	1	32	1	Home	1	Assault	1	no	0	2		head injury	1	1	2	Minor Surgery	2	2 days	3	Admitted to inpatient wards	1	0	2237
Male	1	24	1	Home	1	Assault	1	no	0	2		head injury	1	1	2	Major Surgery	1	> 5 days	6	Admitted to inpatient wards	1	0	15437
Male	1	42	1	Road	2	Road traffic accident	2	no	0	1		head injury	1	1	2	Minor Surgery	2	3 days	4	Admitted to inpatient wards	1	0	10637
Male	1	20	1	Home	1	hit in to a pole	6	no	0	2		dislocation of the interphalageal joint	7	6	2	Minor Surgery	2	1 day	1	Discharged after treatment trauma	2	0	9837
Male	1	20	1		2	road traffic		no	0	2		head injury	1	1	2	Minor Surgery	2	3 days	4	Admitted to inpatient wards	1	0	10637
Male	1	32	1	Home	1	Snake bite	5	no	0	3		Snake bite	6	5	2	Minor Surgery	2	1 day	2	Admitted to inpatient wards	1	0	9837
Male	1	32	1	Road	2	Road traffic accident	2	no	0	1		Fermur fracture	6	5	2	Major Surgery	1	> 5 days	6	Admitted to inpatient wards	1	0	15437
Male	1	46	1	home	1	lifting heavy thing	6	no	0	1		shoulder dislocation	7	6	2	Minor Surgery	2	1 day	2	Admitted to inpatient wards	1	0	9837
Male	1	30	1	work	3	stick	6	no	0	3		corneal laceration	1	1	2	Major Surgery	1	4 days	5	Admitted to inpatient wards	1	0	15037
Male	1	35	2	Road	2	Road traffic accident	2	no	0	3		inferior and superior pubic Rami fracture	4	3	2	Non-surgery	3	4 days	5	Admitted to inpatient wards	1	0	3037
Male	1	54	2	work	3	fall	4	no	0	1		acromioclavicular joint dislocation	7	6	2	Minor Surgery	2	2 days	3	Admitted to inpatient wards	1	0	2237
Male	1	24	1	Bar	1	Assault	1	no	0	1		fronatal laceration	1	1	2	Minor Surgery	2	1 day	2	Admitted to inpatient wards	1	0	9837
Male	1	7	1	Home	1	stick	6	no	0	1		corneal laceration	1	1	2	Major Surgery	1	4 days	5	Admitted to inpatient wards	1	0	15037
Male	1	0	2	Road	2	Road traffic accident	2	no	0	1		head injury/ Skull fracture	1	1	2	Non-surgery	3	> 5 days	6	Admitted to inpatient wards	1	0	3437
Male	1	2	1	Road	2	Road traffic accident	2	no	0	2		head injury	1	1	2	Non-surgery	3	1 day	1	Discharged after treatment trauma	2	0	1057
Female	2	8	1	Home	1	metal	6	no	0	2		pelvic Facture	4	3	2	Major Surgery	1	> 5 days	6	Admitted to inpatient wards	1	0	15437
Female	2	68	1	Road	2	Road traffic accident	2	no	0	3		Zygomatic fracture	1	1	2	Major Surgery	1	> 5 days	6	Admitted to inpatient wards	1	0	15437
Female	2	35	1	Road	2	Road traffic accident	2	no	0	2		traumaic amputation right arm	7	6	2	Major Surgery	1	> 5 days	6	Admitted to inpatient wards	1	0	15437
Female	2	27	2	work	3	Snake bite	5	no	0	3		Snake bite	6	5	2	Non-surgery	3	2 days	3	Admitted to inpatient wards	1	0	2237
Female	2	17	1	Home	1	Snake bite	5	no	0	1		Snake bite	6	5	2	Non-surgery	3	> 5 days	6	Admitted to inpatient wards	1	0	3437
Male	1	46	1	Home	1	Assault	1	no	0	1		wound on the scrotum and penis	2	2	2	Minor Surgery	2	> 5 days	6	Admitted to inpatient wards	1	0	3437
Male	1	25	1	Road	2	Road traffic accident	2	no	0			tibia fracture	6	5	2	Major Surgery	1	> 5 days	6	Admitted to inpatient wards	1	0	15437
Male	1	25	2	Road	2	Road traffic accident	2	no	0			blunt chest Trauma and Scalp laceration	5	4	2	Non-surgery	3	2 days	3	Admitted to inpatient wards	1	0	2237
Female	2	18	1	Home	1	Snake bite	5	no	0			Snake bite	6	5	2	Non-surgery	3	2 days	3	Admitted to inpatient wards	1	0	2237
Female	2	54	1	Home	1	fall	4	no	0			Fermur fracture	6	5	2	Major Surgery	1	> 5 days	6	Admitted to inpatient wards	1	0	15437
Male	1	27	1	Home	1	buffalo	5	no	0			laceration of the eye	1	1	2	Minor Surgery	2	2 days	3	Admitted to inpatient wards	1	0	2237
Male	1	30	1	work	3	Fall	4	no	0			spinal trauma	3	2	2	Minor Surgery	2	> 5 days	6	Admitted to inpatient wards	1	0	3437
Female	2	33	1	Home	1	scopion bite	5	no	0			Scorpion bite	6	5	2	Non-surgery	3	1 day	1	Discharged after treatment trauma	2	0	1057
Male	1	18	1	Road	2	Road traffic accident	2	no	0			head injury	1	1	2	Non-surgery	3	> 5 days	6	Admitted to inpatient wards	1	0	3437
Male	1	38	1	Bar	1	Assault	1	no	0			buttock cut	4	3	2	Minor Surgery	2	1 day	1	Discharged after treatment trauma	2	0	9837
Male	1	51	1	Road	2	Road traffic accident	2	no	0			clavicular dislocation/ rib fracture	8	7	1	Minor Surgery	2	> 5 days	6	Admitted to inpatient wards	1	0	3437
Male	1	15	1	Home	1	stick	6	no	0			corneal laceration	1	1	2	Major Surgery	1	> 5 days	6	Admitted to inpatient wards	1	0	15437
Male	1	5	1	Road	2	Road traffic accident	2	no	0			Abrasion	8	7	2	Non-surgery	3	2 days	3	Admitted to inpatient wards	1	0	2237
Female	2	5	1	Home	1	Fall	4	no	0			facial laceration	1	1	2	Minor Surgery	2	4 days	5	Admitted to inpatient wards	1	0	3037
Male	1	10	1	Home	1	Fall	4	no	0			elbow dislocation	6	5	2	Minor Surgery	2	1 day	2	Admitted to inpatient wards	1	0	9837
Male	1	10	1	Home	1	Snake bite	5	no	0			Snake bite	6	5	2	Non-surgery	3	1 day	1	Discharged after treatment trauma	2	0	1057
Male	1	17	1	Work	3	stick	6	no	0			corneal laceration	1	1	2	Major Surgery	1	> 5 days	6	Discharged after treatment trauma	2	0	15437
Female	2	12	2	Home	1	Hot water	3	yes	1	1		minor Burns	8	7	2	Minor Surgery	2	> 5 days	6	Discharged after treatment trauma	2	0	3437
Male	1	36	1	Road	2	Road traffic accident	2	no	0			Fermur fracture and rib fracture	5	4	2	Minor Surgery	2	3 days	4	Discharged after treatment trauma	2	0	10637
Male	1	27	1	Road	2	Road traffic accident	2	no	0			head Injury	1	1	2	Minor Surgery	2	> 5 days	6	Admitted to inpatient wards	1	0	3437
Male	1	25	1	bar	1	Assault	1	no	0			skull fracture	1	1	2	Major Surgery	1	4 days	5	Admitted to inpatient wards	1	0	15037
Male	1	16	1	Home	1	Snake bite	5	no	0			Snake bite	6	5	2	Non-surgery	3	2 days	3	Admitted to inpatient wards	1	0	2237
Male	1	28	1	Work	3	cow horn	5	no	0			wound on the arm	7	6	2	Minor Surgery	2	1 days	1	Discharged after treatment trauma	2	0	9837
Male	1	25	1	Home	1	Assault	1	no	0			head injury	1	1	2	Major Surgery	1	3 days	4	Admitted to inpatient wards	1	0	14637
Male	1	47	1	Home	1	fire	3	yes	1	1		minor Burns	8	7	2	Minor Surgery	2	3 days	4	Admitted to inpatient wards	1	0	10637
Male	1	30	1	Home	1	fire	3	yes	1	1		minor Burns	8	7	2	Minor Surgery	2	> 5 days	6	Admitted to inpatient wards	1	0	3437
Male	1	19	2	work	3	tree fall	4	no	0			fracture of metatarsal	7	6	2	Minor Surgery	2	> 5days	6	Admitted to inpatient wards	1	0	3437
Male	1	18	1	Home	1	Fall	4	no	0			humerus fracture	6	5	2	Minor Surgery	2	> 2 days	4	Admitted to inpatient wards	1	0	2237
Male	1	60	1	Road	2	Road traffic accident	2	no	0			soft tissue injury seconday to RTA	8	7	2	Minor Surgery	2	4 days	5	Admitted to inpatient wards	1	0	3037
Male	1	17	1	Road	2	Road traffic accident	2	no	0			head injury	1	1	2	Major Surgery	1	> 5 days	6	Admitted to inpatient wards	1	0	15437
Male	1	53	1	Home	1	Assault	1	no	0			head injury	1	1	2	Non-surgery	3	2 days	3	Admitted to inpatient wards	1	0	2237
Male	1	16	1	Road	2	Road traffic accident	2	no	0			Mandibular Fracture	1	1	2	Major Surgery	1	3 days	4	Admitted to inpatient wards	1	0	14637
Female	2	90	2	Home	1	Snake bite	5	no	0			Snake bite	6	5	2	Major Surgery	1	> 5 days	6	Admitted to inpatient wards	1	0	15437
Male	1	7	1	Road	2	Road traffic accident	2	no	0			tibia fracture	6	5	2	Minor Surgery	2	> 5days	6	Admitted to inpatient wards	1	0	3437
Female	2	90	1	Home	1	Fall	4	no	0			Fermur fracture	6	5	2	Major Surgery	1	> 5days	6	Admitted to inpatient wards	1	0	15437
Female	2	30	1	Home	1	Assault	1	no	0			head injury	1	1	2	Minor Surgery	2	> 5 days	6	Admitted to inpatient wards	1	0	3437
Male	1	2	1	Home	1	Fall	4	no	0			fermur fracture	6	5	2	Minor Surgery	2	3 days	4	Admitted to inpatient wards	1	0	10637
Female	2	13	1	Home	1	Assault	1	no	0			wound	8	7	2	Minor Surgery	2	> 5 days	6	Admitted to inpatient wards	1	0	3437
Male	1	1	1	Home	1	Hot water	3	yes	1	1		minor Burns	8	7	2	Minor Surgery	2	2 days	3	Admitted to inpatient wards	1	0	2237
Female	2	8	1	Home	1	fall	4	no	0			humerus fracture	6	5	2	Major Surgery	1	> 5 days	6	Admitted to inpatient wards	1	0	15437
Female	2	4	1	Home	1	fire	3	yes	1	1		minor Burns	8	7	2	Minor Surgery	2	3 days	4	Admitted to inpatient wards	1	0	10637
Male	1	5	1	Road	2	Road traffic accident	2	no	0			head injury	1	1	2	Non-surgery	3	2 days	3	Admitted to inpatient wards	1	0	2237
Female	2	4	1	Home	1	Dog bite	5	no	0			laceration of the mouth	1	1	2	Minor Surgery	2	> 5 days	6	Admitted to inpatient wards	1	0	3437
Male	1	12	1	Home	1	Dog bite	5	no	0			wound on the forehead	1	1	2	Major Surgery	1	4 days	5	Admitted to inpatient wards	1	0	15037
Male	1	12	2	Home	1	Assault	1	no	0			corneal ulcer	1	1	2	Minor Surgery	2	> 5 days	6	Admitted to inpatient wards	1	0	3437
Female	2	5	1	Home	1	Snake bite	5	no	0			Snake bite	6	5	2	Non-surgery	3	2 days	3	Admitted to inpatient wards	1	0	2237
Male	1	9	3	Home	1	stick	6	no	0			corneal laceration	1	1	2	Major Surgery	1	2 days	3	Admitted to inpatient wards	1	0	14237
Male	1	58	1	Road	2	Road traffic accident	2	no	0			head injury	1	1	2	Non-surgery	3	> 5 days	6	Admitted to inpatient wards	1	0	3437
Male	1	27	1	Road	2	Road traffic accident	2	no	0			soft tissue injury seconday to RTA	8	7	2	Minor Surgery	2	2 days	3	Admitted to inpatient wards	1	0	2237
Male	1	21	1	Road	2	Road traffic accident	2	no	0			polytrauma secondary to RTA	8	7	1	Major Surgery	1	> 5 days	6	Admitted to inpatient wards	1	0	15437
Male	1	23	1	Road	2	Road traffic accident	2	no	0			fermur and Tibia fracture	8	7	1	Minor Surgery	2	> 5 days	6	Admitted to inpatient wards	1	0	3437
Male	1	31	1	Home	1	Snake bite	5	no	0			Snake bite	6	5	2	Non-surgery	3	1 day	2	Admitted to inpatient wards	1	0	1057
Male	1	23	1	Road	2	Road traffic accidents	2	no	0			clavicular fracture	7	6	2	Major Surgery	1	> 5 days	6	Admitted to inpatient wards	1	0	15437
Male	1	25	1	work	3	Assualt	1	no	0			multiple laceration	8	7	1	Non-surgery	3	4 days	5	Admitted to inpatient wards	1	0	3037
Male	1			Road	2	Road traffic accidents	2	no	0			Head injury	1	1	2	Non-surgery	3	> 5 days	6	Admitted to inpatient wards	1	0	3437
Male	1	25	1	Home	1	Assualt	1	no	0			Head injury / mandibular fracture	8	7	1	Non-surgery	3	3 days	4	Admitted to inpatient wards	1	0	2637
Male	1	36	1	Bar	1	Assualt	1	no	0			Facial laceration	1	1	2	Non-surgery	3	2 days	3	Admitted to inpatient wards	1	0	2237
Male	1	34	3	Road	2	Road traffic accidents	2	no	0			Humerus fracture	7	6	2	Minor Surgery	2	3 days	4	Admitted to inpatient wards	1	0	10637
Male	1	62	2	Home	1	fall	4	no	0			Patella	6	5	2	Minor Surgery	2	3 days	4	Admitted to inpatient wards	1	0	10637
Male	1	32	1	Road	2	Road traffic accidents	2	no	0			Soft tissue injury seconday Road traffic accident	8	7	2	Minor Surgery	2	2 days	3	Admitted to inpatient wards	1	0	2237
Male	1	47	3	Road	2	Road traffic accidents	2	no	0			Head injury/ eye laceration	8	7	1	Minor Surgery	2	2 days	3	Admitted to inpatient wards	1	0	2237
Male	1	38	1	Road	2	Road traffic accidents	2	no	0			Deep occipital laceration seconday to RTA	1	1	2	Minor Surgery	2	3 days	4	Admitted to inpatient wards	1	0	10637
Male	1	34	1	work	3	Weight falling on the chest	6	no	0			clavicular fracture	7	6	2	Minor Surgery	2	1 days	2	Admitted to inpatient wards	1	0	9837
Male	1	38	1	work	3	weight falling on the foot	6	no	0			fracture of phalange	7	6	2	Minor Surgery	2	2 days	3	Admitted to inpatient wards	1	0	2237
Male	1	24	1	work	3	accident cut	6	no	0			orbicularis oris laceration	1	1	2	Minor Surgery	2	3 days	4	Admitted to inpatient wards	1	0	10637
Male	1	2	1	Home	1	Hot water	3	yes	1	3		10 % superficial partial thickness burns	8	7	1	Major Surgery	1	5 days	6	Admitted to inpatient wards	1	0	15437
Male	1	4	1	Home	1	Hot water	3	yes	1	2		8 % superficial partial thickness burns	8	7	1	Major Surgery	1	4 days	5	Admitted to inpatient wards	1	0	15037
Male	1	2	1	Home	1	Hot water	3	yes	1	2		9 %superficial partial thickness burns	8	7	1	Minor Surgery	2	2 days	3	Admitted to inpatient wards	1	0	2237
Female	2	2	2	Home	1	Hot water	3	yes	1	3		11 % superficial partial thickness burns	8	7	1	Major Surgery	1	5 days	6	Admitted to inpatient wards	1	0	15437
Male	1	2	1	Home	1	hot porridge	3	yes	1	2		10 % superficial partial thickness burns	8	7	1	Major Surgery	1	6 days	6	Admitted to inpatient wards	1	0	15437
Male	1	13	1	Home	1	fall	4	no	0	1		Elbow dislocation	7	6	2	Minor Surgery	2	1 days	2	Admitted to inpatient wards	1	0	9837
Female	2	3	1	Home	1	fall	4	no	0	1		fracture of fermur	6	5	2	Minor Surgery	2	4 days	5	Admitted to inpatient wards	1	0	3037
Female	2	34	1	Road	2	Road traffic accidents	2	no	0	1		fracture of humerus	7	6	2	Major Surgery	1	3 days	4	Admitted to inpatient wards	1	0	14637
Female	2	57	1	Home	1	fish bone prick	6	no	0	1		hand abcess secondary to trauma	7	6	2	Major Surgery	1	5 days	6	Admitted to inpatient wards	1	0	15437
Female	2	46	2	Road	2	Road traffic accidents	2	no	0	1		Head injury	1	1	2	Non-surgery	3	2 days	3	Admitted to inpatient wards	1	0	2237
Female	2	42	2	Home	1	Fire	3	yes	1	1		4% burn upper limb	7	6	2	Major Surgery	1	> 5 days	6	Admitted to inpatient wards	1	0	15437
Female	2	21	1	home	1	fall	4	no	0			dislocation	6	5	2	Minor Surgery	2	1 >days	5	Admitted to inpatient wards	1	0	9837
Male	1	6	1	Home	1	hit with a stick	6	no	0			corneal ulceration	1	1	2	Major Surgery	1	4 days	5	Admitted to inpatient wards	1	0	15037
Female	2	11	2	Home	1	hit by a cow	5	no	0			fermur fracture	6	5	2	Major Surgery	1	> 5 days	6	Admitted to inpatient wards	1	0	15437
Female	2	5	1	Home	1	Hot water	3	yes	1	2		10 % superficial partial thickness burns	8	7	1	Major Surgery	1	> 5 days	6	Admitted to inpatient wards	1	0	15437
Male	1	9	2	Home	1	fall	4	no	0			sublaxation of the hip	4	3	2	Major Surgery	1	> 5days	6	Admitted to inpatient wards	1	0	15437
Female	2	5	1	Home	1	Hammer mill	6	no	0			Traumatic amputation of phalanx	7	6	2	Minor Surgery	2	3 days	4	Admitted to inpatient wards	1	0	10637
Male	1	3	1	Home	1	Hot water	3	yes	1	2		7 % superfical thickne <2 % Burns	8	7	2	Major Surgery	1	> 5 days	6	Admitted to inpatient wards	1	0	15437
Female	2	7	1	Home	1	hit with a stick	6	no	0			corneal ulceration	1	1	2	Minor Surgery	2	1 day	2	Admitted to inpatient wards	1	0	9837
Female	2	4	1	Home	1	hot porridge	3	yes	1	3		12 % superficial thickness burns	8	7	1	Major Surgery	1	> 5 days	6	Admitted to inpatient wards	1	0	15437
Male	1	35	1	Road	2	Road traffic accidents	2	no	0		private	Head Injury	1	1	2	Major Surgery	1	>5 day	6	Admitted to inpatient wards	1	0	15437
Male	1	32	1	Road	2	Road traffic accidents	2	no	0			Rib fracture	5	4	2	Non-surgery	3	3 day	4	Admitted to inpatient wards	1	0	2637
Male	1	25	1	Home	1	Assault	1	no	0			Skull Fracture	1	1	2	Major Surgery	1	>5 day	6	Admitted to inpatient wards	1	0	15437
Male	1	52	3	Road	2	Road traffic accidents	2	no	0			fracture tibia , Fibula , Humerus	8	7	1	Minor Surgery	2	2 day	3	Admitted to inpatient wards	1	0	2237
Male	1	32	2	Home	1	Assault	1	no	0			linear skull fracture	1	1	2	Non-surgery	3	2 days	3	Admitted to inpatient wards	1	0	2237
Male	1	19	1	Road	2	Road traffic accidents	2	no	0			Cervical Spinal injury	3	2	2	Non-surgery	3	>5 day	6	Admitted to inpatient wards	1	0	3437
Male	1	29	2	Road	2	Road traffic accidents	2	no	0			fermur fracture	6	5	2	Major Surgery	1	>5 day	6	Admitted to inpatient wards	1	0	15437
Male	1	24	2	Home	1	Accident with Tree	6	no	0			corneal laceration	1	1	2	Non-surgery	3	>5 day		Admitted to inpatient wards	1	0	3437
Male	1	33	1	Road	2	Road traffic accidents	2	no	0			Head Injury	1	1	2	Non-surgery	3	1 day	2	Admitted to inpatient wards	1	0	1057
Male	1	8	1	Home	1	Hot water	3	yes	1	1		<2 % Burns	8	7	2	Non-surgery	3	> 3 day	5	Admitted to inpatient wards	1	0	2637
Male	1	2	1	Home	1	Hot water	3	yes	1	1		<2 % Burns	8	7	2	Non-surgery	3	> 5 day	6	Admitted to inpatient wards	1	0	3437
Female	2	13	1	Road	2	Road traffic accidents	2	no	0			fermur fracture	6	5	2	Major Surgery	1	> 5 day	6	Admitted to inpatient wards	1	0	15437
Male	1	6	2	Home	1	Fall	4	no	0			fermur fracture	6	5	2	Major Surgery	1	> 5 day	6	Admitted to inpatient wards	1	0	15437
Male	1	2	1	Home	1	hot porridge	3	yes	1	1		<2 % Burns	8	7	2	Major Surgery	1	> 5 day	6	Admitted to inpatient wards	1	0	15437
Male	1	3	1	Home	1	Hot water	3	yes	1	1		<2 % Burns	8	7	2	Non-surgery	3	> 5 day	6	Admitted to inpatient wards	1	0	3437
Male	1	1	1	Home	1	hot porridge	3	yes	1	1		<2 % Burns	8	7	2	Non-surgery	3	> 5 day	6	Admitted to inpatient wards	1	0	3437
Male	1	7	1	Road	2	Fall	4	no	0			Head Injury	1	1	2	Non-surgery	3	2 day	3	Admitted to inpatient wards	1	0	2237
Male	1	59	1	Road	2	Road traffic accidents	2	no	0			Rib fracture	5	4	2	Minor Surgery	2	2 day	3	Admitted to inpatient wards	1	0	2237
Female	2	28	1	work	3	Assault	1	no	0			Head Injury	1	1	2	Non-surgery	3	3 day	4	Admitted to inpatient wards	1	0	2637
Male	1	36	1	road	2	Assault	1	no	0			Head Injury	1	1	2	Non-surgery	3	1 day	2	Admitted to inpatient wards	1	0	1837
Male	1	26	2	Road	2	Road traffic accidents	2	no	0			Bruises	8	7	2	Non-surgery	3	1 day	2	Admitted to inpatient wards	1	0	1837
Male	1	27	1	Bar	1	Assault	1	no	0			Maxilla fracture / head injury	8	7	1	Major Surgery	1	> 5 day	6	Admitted to inpatient wards	1	0	15437
Male	1	26	1	Bar	1	Assault	1	no	0			Head Injury	1	1	2	Non-surgery	3	1 day	2	Admitted to inpatient wards	1	0	1837
Male	1	16	1	Road	2	Road traffic accidents	2	no	0			fracture of frontal bone	1	1	2	Major Surgery	1	5 days	6	Admitted to inpatient wards	1	0	15437
Male	1	37	1	Road	2	Road traffic accidents	2	no	0			Hemothorax	5	4	2	Major Surgery	1	> 5 days	6	Admitted to inpatient wards	1	0	15437
Male	1	35	1	Home	1	Assault	1	no	0			corneal ulcer	1	1	2	Minor Surgery	2	1 day	1	Discharged after treatment trauma	2	0	9837
Male	1	30	1	Work	3	Fall	4	no	0			femur fracture	6	5	2	Major Surgery	1	> 5 days	6	Admitted to inpatient wards	1	0	15437
Male	1	19	2	home	1	Assault	1	no	0			multiple laceration on the face	1	1	2	Minor Surgery	2	1 day	1	Admitted to inpatient wards	1	0	9837
Male	1	27	1	bar	1	Assault	1	no	0			Mandibular fracture	1	1	2	Major Surgery	1	> 5 days	6	Admitted to inpatient wards	1	0	15437
Female	2	42	1	work	3	Snake bite	5	no	0			Snake bite	6	5	2	Major Surgery	1	> 5 days	6	Admitted to inpatient wards	1	0	15437
Female	2	59	1	home	1	Insect bite	5	no	0			Insect bite	6	5	2	Non-surgery	3	1 day	1	Admitted to inpatient wards	1	0	1837
Female	2	33	2	Road	2	Road Traffic Accidents	2	no	0			Femur Fracture	6	5	2	Major Surgery	1	2 days	3	Admitted to inpatient wards	1	0	14237
Female	2	55	1	home	1	Fall	4	no	0			Neck of Femur facture	6	5	2	Major Surgery	1	2 days	3	Admitted to inpatient wards	1	0	14237
Female	2	19	2	Work	3	Snake bite	5	no	0			Snake bite	6	5	2	Minor Surgery	2	1 day	2	Admitted to inpatient wards	1	0	9837
Female	2	3	2	home	1	Hot water	3	yes	1	1		4 % burns	8	7	2	Major Surgery	1	2 days	3	Admitted to inpatient wards	1	0	14237
Male	1	60	1	home	1	Fall	4	no	0			head injury	1	1	2	Non-surgery	3	1 day	2	Admitted to inpatient wards	1	0	1837
Female	2	81	1	home	1	Fall	4	no	0			Neck of Femur facture	6	5	2	Major Surgery	1	2 days	3	Admitted to inpatient wards	1	0	14237
Male	1	28	1	home	1	fire	3	yes	1	2		10% burns	8	7	1	Minor Surgery	2	> 5 days	6	Admitted to inpatient wards	1	0	3437
Male	1	12	2	home	1	Stick	6	no	0			corneal ulceration	1	1	2	Major Surgery	1	> 5 days	6	Admitted to inpatient wards	1	0	15437
Male	1	8	1	home	1	fire	3	yes	1	3		burn of the left eye	1	1	2	Major Surgery	1	> 5 days	6	Admitted to inpatient wards	1	0	15437
Male	1	3	1	home	1	Hot water	3	yes	1	3		15 % burns	8	7	1	Minor Surgery	2	1 day	2	death	death	1	9837
Male	1	1	1	home	1	Hot water	3	yes	1	1		2 % burns	8	7	2	Minor Surgery	2	> 5 days	6	Admitted to inpatient wards	1	0	3437
Male	1	60	1	home	1	Fall	4	no	0			head injury	1	1	2	Non-surgery	3	> 5 days	6	Admitted to inpatient wards	1	0	3437
Female	2	3	1	home	1	fire	3	yes	1	1		<2 % Burns	8	7	2	Minor Surgery	2	> 5 days	6	Admitted to inpatient wards	1	0	3437
Female	2	12	2	home	1	Hot water	3	yes	1	2		8 % burns	8	7	1	Minor Surgery	2	> 5 days	6	Admitted to inpatient wards	1	0	3437
Female	2	6	1	home	1	Hot water	3	yes	1	1		3 % burns	8	7	2	Minor Surgery	2	> 5 days	6	Admitted to inpatient wards	1	0	3437
Female	2	2	1	home	1	Hot porridge	3	yes	1	1		burns	8	7	2	Minor Surgery	2	> 5 days	6	Admitted to inpatient wards	1	0	3437
Male	1	2	1	Road	2	Road Traffic Accidents	2	no	0			Skull fracture	1	1	2	Major Surgery	1	> 5 days	6	Admitted to inpatient wards	1	0	15437
Female	2	4	2	Road	2	Road Traffic Accidents	2	no	0			head injury	1	1	2	Minor Surgery	2	> 5 days	6	Admitted to inpatient wards	1	0	3437
Female	2	5	2	home	1	Hot water	3	yes	1	1		4 % burns	8	7	2	Minor Surgery	2	> 5 days	6	Admitted to inpatient wards	1	0	3437
Male	1	21	1	Road	2	Road Traffic Accidents	2	no	0			Polytrauma	8	7	1	Major Surgery	1	> 5 days	6	Admitted to inpatient wards	1	0	15437
Male	1	12	1	School	4	Snake bite	5	no	0			Snake bite	6	5	2	Minor Surgery	2	1 day	2	Admitted to inpatient wards	1	0	9837
Male	1	27	2	work	3	Snake bite	5	no	0			Snake bite	6	5	2	Minor Surgery	2	> 5 days	6	Admitted to inpatient wards	1	0	3437
Male	1	40	3	Road	2	Road Traffic Accident	2	no	0			Soft tissue Injury	8	7	2	Minor Surgery	2	> 5 days	6	Admitted to inpatient wards	1	0	3437
Male	1	35	1	home	1	Hot water	3	yes	1	1		Burns	8	7	2	Minor Surgery	2	4 days	5	Admitted to inpatient wards	1	0	3037
Male	1	19	1	Road	2	Road Traffic Accident	2	no	0			Soft tissue Injury	8	7	2	Minor Surgery	2	4 days	5	Admitted to inpatient wards	1	0	3037
Male	1	29	2	Bar	1	Assault	1	no	0			eye lid laceration	7	6	2	Minor Surgery	2	1 day	1	Admitted to inpatient wards	1	0	9837
Male	1	29	1	home	1	Assault	1	no	0			Deep wound of the foream	7	6	2	Minor Surgery	2	2 days	3	Admitted to inpatient wards	1	0	2237
Male	1	36	1	Road	2	Road Traffic Accident	2	no	0			Polytauma	8	7	1	Major Surgery	1	> 5 days	6	Admitted to inpatient wards	1	0	15437
Male	1	38	1	Road	2	Road Traffic Accident	2	no	0			Soft tissue Injury	8	7	2	Minor Surgery	2	2 days	3	Admitted to inpatient wards	1	0	2237
Male	1	40	1	Road	2	Road Traffic Accident	2	no	0			femur fracture	6	5	2	Major Surgery	1	> 5 days	6	Admitted to inpatient wards	1	0	15437
Male	1	17	1	home	1	Snake bite	5	no	0			Snake bite	6	5	2	Non-surgery	3	1 day	1	Discharged after treatment trauma	2	0	1057
Male	1	67	1	work	3	Stick	6	no	0			Traumatic cataract	1	1	2	Non-surgery	3	1 day	1	Discharged after treatment trauma	2	0	1057
Male	1	29	1	work	3	Assault	1	no	0			Soft tissue Injury	8	7	2	Minor Surgery	2	1 day	1	Discharged after treatment trauma	2	0	9837
Male	1	32	1	Bar	1	Assault	1	no	0			Soft tissue Injury	8	7	2	Minor Surgery	2	2 days	3	Admitted to inpatient wards	1	0	2237
Male	1	23	1	Bar	1	Assault	1	no	0			Soft tissue Injury	8	7	2	Minor Surgery	2	1 day	2	Admitted to inpatient wards	1	0	9837
Male	1	25	1	home	1	Assault	1	no	0			Soft tissue Injury	8	7	2	Minor Surgery	2	1 day	2	Admitted to inpatient wards	1	0	9837
Male	1	25	1	home	1	Assault	1	no	0			acute pancreatitis	2	2	2	Minor Surgery	2	> 5 days	6	Admitted to inpatient wards	1	0	3437
Male	1	60	1	home	1	Assault	1	no	0			Soft tissue Injury	8	7	2	Minor Surgery	2	2 days	3	Admitted to inpatient wards	1	0	2237
Male	1	27	1	Road	2	Road Traffic Accident	2	no	0			Head injury	1	1	2	Non-surgery	3	2 days	3	Admitted to inpatient wards	1	0	2237
Male	1	19	1	Road	2	Road Traffic Accident	2	no	0			Head injury	1	1	2	Major Surgery	1	> 5 days	6	Admitted to inpatient wards	1	0	15437
Male	1	35	1	home	1	Assault	1	no	0			abrasion	8	7	2	Minor Surgery	2	1 day	2	Admitted to inpatient wards	1	0	9837
Male	1	51	2	home	1	fire	3	yes	1	1		4 % burns	8	7	2	Minor Surgery	2	2 days	3	Admitted to inpatient wards	1	0	2237
Male	1	40	1	Road	2	Road Traffic Accident	2	no	0			Soft tissue Injury	8	7	2	Minor Surgery	2	> 5 days	6	Admitted to inpatient wards	1	0	3437
Male	1	23	2	home	1	Assault	1	no	0			Wound on the left thigh	6	5	2	Minor Surgery	2	3 days	4	Admitted to inpatient wards	1	0	10637
Male	1	25	1	home	1	Hot water	3	yes	1	1		7 % burns	8	7	2	Minor Surgery	2	4 days	5	Admitted to inpatient wards	1	0	3037
Male	1	52	1	work	3	fall	4	no	0			Skull fracture	1	1	2	Major Surgery	1	> 5 days	6	Admitted to inpatient wards	1	0	15437
Male	1	21	1	school	4	Assault	1	no	0			bruise on the cheeks	1	1	2	Non-surgery	3	1 day	1	Discharged after treatment trauma	2	0	1057
Female	2	67	1	home	1	fall	4	no	0			dislocation of the arm	7	6	2	Minor Surgery	2	1 day	1	Discharged after treatment trauma	2	0	9837
Female	2	35	2	Road	2	Road Traffic Accident	2	no	0			Head injury	1	1	2	Non-surgery	3	4 days	5	Admitted to inpatient wards	1	0	3037
Female	2	19	2	Road	2	Road Traffic Accident	2	no	0			clavicular displacement	7	6	2	Minor Surgery	2	1 day	2	Admitted to inpatient wards	1	0	9837
Female	2	20	1	home	1	fall	4	no	0			bruises	8	7	2	Minor Surgery	2	1 day	1	Discharged after treatment trauma	2	0	9837
Female	2	18	1	home	1	Snake bite	5	no	0			Snake bite	6	5	2	Minor Surgery	2	2 days	3	Admitted to inpatient wards	1	0	2237
Female	2	44	1	home	1	Assault	1	no	0			Soft tissue Injury	8	7	2	Minor Surgery	2	3 days	4	Admitted to inpatient wards	1	0	10637
Female	2	31	1	home	1	Assault	1	no	0			Soft tissue Injury	8	7	2	Minor Surgery	2	2 days	3	Admitted to inpatient wards	1	0	2237
Female	2	17	1	work	3	Crocodile bite	5	no	0			femur fracture	6	5	2	Major Surgery	1	> 5 days	6	Admitted to inpatient wards	1	0	15437
Female	2	49	1	home	1	fall	4	no	0			dislocation of the left shoulder	7	6	2	Minor Surgery	2	1 day	2	Admitted to inpatient wards	1	0	9837
Female	2	1	2	home	1	Hot water	3	yes	1	1		Burns	8	7	2	Minor Surgery	2	> 5 days	6	Admitted to inpatient wards	1	0	3437
Male	1	8	1	home	1	fire	3	yes	1	2		6% burns	8	7	2	Minor Surgery	2	> 5 days	6	Admitted to inpatient wards	1	0	3437
Male	1	0		Road	2	Road Traffic Accident	2	no	0			depressed skull fracture	1	1	2	Major Surgery	1	> 5 days	6	Admitted to inpatient wards	1	0	15437
Female	2	6		home	1	Snake bite	5	no	0			contracture du to snake bite	6	5	2	Major Surgery	1	3 days	4	Admitted to inpatient wards	1	0	14637
Male	1	6	2	home	1	fire	3	yes	1	3		Multiple contractures secondary to open fire burns	8	7	1	Major Surgery	1	> 4 days	6	Admitted to inpatient wards	1	0	15037
Male	1	9	1	home	1	fire	3	yes	1	3		Contracture of the cubital and thumb	7	6	2	Major Surgery	1	> 4 days	6	Admitted to inpatient wards	1	0	15037
Female	2	3	1	Road	2	Road Traffic Accident	2	no	0			supracondylar fracture	7	6	2	Major Surgery	1	> 4 days	6	Admitted to inpatient wards	1	0	15037
Female	2	12	1	home	1	fall from a Tree	4	no	0			elbow dislocation	7	6	2	Minor Surgery	2	1 day	2	Admitted to inpatient wards	1	0	9837
Male	1	3	1	home	1	Hot water	3	yes	1	2		10 % burns	8	7	1	Minor Surgery	2	> 5days	6	Admitted to inpatient wards	1	0	3437
Male	1	3	1	home	1	Hot water	3	yes	1	1		3 % burns	8	7	2	Minor Surgery	2	> 5 days	6	Admitted to inpatient wards	1	0	3437
Female	2	2	1	home	1	Hot water	3	yes	1	1		Burns	8	7	2	Minor Surgery	2	> 5 days	6	Admitted to inpatient wards	1	0	3437
Female	2	3	1	home	1	Hot water	3	yes	1	3		15 % burns	8	7	1	Major Surgery	1	> 5 days	6	Admitted to inpatient wards	1	0	15437
Male	1	23	1	home	1	Assault	1	no	0			dislocated mandible	1	1	2	Minor Surgery	2	1 day	1	Discharged after treatment trauma	2	0	9837
Male	1	25	1	home	1	Assault	1	no	0			Soft tissue Injury	8	7	2	Minor Surgery	2	1 day	1	Discharged after treatment trauma	2	0	9837
Male	1	16	1	school	4	fall	4	no	0			dislocation of right shoulder	7	6	2	Minor Surgery	2	1 day	1	Discharged after treatment trauma	2	0	9837
Male	1	46	1	Bar	1	Assault	1	no	0			Soft tissue Injury	8	7	2	Minor Surgery	2	3 days	4	Admitted to inpatient wards	1	0	10637
Male	1	27	1	home	1	Assault	1	no	0			Soft tissue Injury	8	7	2	Minor Surgery	2	2 days	3	Admitted to inpatient wards	1	0	2237
Male	1	30	2	work	3	cow horn	5	no	0			Penetrating chest trauma with emphysema	5	4	2	Major Surgery	1	3 days	4	Discharged after treatment trauma	2	0	14637
Male	1	54	1	home	1	Assault	1	no	0			Head injury	1	1	2	Non-surgery	3	1 day	1	Discharged after treatment trauma	2	0	1057
Male	1	43	2	Road	2	Road Traffic Accident	2	no	0			Head injury	1	1	2	Non-surgery	3	1 day	1	Discharged after treatment trauma	2	0	1057
Male	1	31	1	bar	1	Assault	1	no	0			Soft tissue Injury	8	7	2	Minor Surgery	2	1 day	1	Discharged after treatment trauma	2	0	9837
Male	1	45	1		3	lifting heavy stuff	6	no	0			shoulder dislocation	7	6	2	Minor Surgery	2	1 day	1	Discharged after treatment trauma	2	0	9837
Male	1	33	1	home	1	Assault	1	no	0			Head injury	1	1	2	Non-surgery	3	1 day	1	Discharged after treatment trauma	2	0	1057
Male	1	18		home	1	Snake bite	5	no	0			cellulitis secondary to snake bite	6	5	2	Minor Surgery	2	4 days	5	Admitted to inpatient wards	1	0	3037
Male	1	45		road	1	Assault	1	no	0			Head injury	1	1	2	Minor Surgery	2	> 5 days	6	Admitted to inpatient wards	1	0	3437
Male	1	23	1	Road	2	Road Traffic Accident	2	no	0			Head injury	1	1	2	Non-surgery	3	> 5 days	6	Admitted to inpatient wards	1	0	3437
Male	1	31	2	home	1	Assault	1	no	0			Head injury	1	1	2	Non-surgery	3	> 5 day	6	Admitted to inpatient wards	1	0	3437
Male	1	39	1	home	1	Assault	1	no	0			laceration on the Hand	6	5	2	Minor Surgery	2	1 day	2	Discharged after treatment trauma	2	0	9837
Male	1	30	1	home	1	Assault	1	no	0			Head injury	1	1	2	Non-surgery	3	3 days	4	Admitted to inpatient wards	1	0	2637
Male	1	21	2	home	1	Assault	1	no	0			Multiple Chest and Abdominal stable wounds	5	4	2	Major Surgery	1	> 5 days	6	Admitted to inpatient wards	1	0	15437
Male	1	31	1	home	1	Assault	1	no	0			Chest stab wound	5	4	2	Minor Surgery	2	>2 days	4	Admitted to inpatient wards	1	0	2237
Male	1	30	1	home	1	Assault	1	no	0			Head injury	1	1	2	Non-surgery	3	>2 days	4	Admitted to inpatient wards	1	0	2237
Male	1	44	2	work	3	Snake bite	5	no	0			cellulitis of the foot due to snake bite	6	5	2	Minor Surgery	2	3 days	4	Admitted to inpatient wards	1	0	2637
Male	1	52	2	bar	1	Assault	1	no	0			Soft tissue injury	8	7	2	Non-surgery	3	1 day	1	Discharged after treatment trauma	2	0	1057
Male	1	20	1		4	Fall secondary to seizure	4	no	0			Head injury	1	1	2	Non-surgery	3	1 day	1	Discharged after treatment trauma	2	0	1057
Male	1	18	1	home	1	Snake bite	5	no	0			Snake bite	6	5	2	Minor Surgery	2	2 days	3	Admitted to inpatient wards	1	0	2237
Male	1	35	2	home	1	Fall	4	no	0			Head injury	1	1	2	Non-surgery	3	3 days	4	Admitted to inpatient wards	1	0	2637
Male	1	38	1	Road	2	Road traffic Accident	2	no	0			Soft tissue injury	8	7	2	Minor Surgery	2	1 day	1	Discharged after treatment trauma	2	0	9837
Male	1	24	2	Road	2	Road traffic Accident	2	no	0			Soft tissue injury	8	7	2	Minor Surgery	2	1 day	1	Discharged after treatment trauma	2	0	9837
Male	1	22	1	home	1	Assault	1	no	0			Soft tissue injury	8	7	2	Minor Surgery	2	1 day	1	Discharged after treatment trauma	2	0	9837
Male	1	43	1	home	1	Assault	1	no	0			abdominal bruise and head injury	8	7	1	Minor Surgery	2	5 days	6	Admitted to inpatient wards	1	0	3437
Male	1	89	1	home	1	Assault	1	no	0			mild Head injury	1	1	2	Non-surgery	3	2 days	3	Admitted to inpatient wards	1	0	2237
Female	2	30	1	home	1	Snake bite	5	no	0			Snake bite	6	5	2	Minor Surgery	2	1 day	2	Admitted to inpatient wards	1	0	9837
Female	2	56	1	home	1	Snake bite	5	no	0			Snake bite	6	5	2	Minor Surgery	2	3 days	4	Admitted to inpatient wards	1	0	10637
Female	2	25	1	home	1	Assault	1	no	0			head hematoma	1	1	2	Minor Surgery	2	3 days	4	Admitted to inpatient wards	1	0	10637
Female	2	20	1	home	1	Assault	1	no	0			Head injury	1	1	2	Minor Surgery	2	1 day	2	Admitted to inpatient wards	1	0	9837
Female	2	35	2	work	3	tree	6	no	0			blunt eye trauma	1	1	2	Major Surgery	1	5 days	6	Admitted to inpatient wards	1	0	15437
Female	2	27	1	home	1	Assault	1	no	0			Soft tissue injury	8	7	2	Minor Surgery	2	3 days	4	Admitted to inpatient wards	1	0	10637
Female	2	23	2	home	1	fall	4	no	0			penetrating abdominal trauma	2	2	2	Minor Surgery	2	6 days	6	Admitted to inpatient wards	1	0	3437
Female	2	26	1	Road	2	Road traffic Accident	2	no	0			minor bruis of forehead	1	1	2	Minor Surgery	2	1 day	1	Admitted to inpatient wards	1	0	9837
Female	2	3	1	home	1	crocodile	5	no	0			leg wound	6	5	2	Major Surgery	1	> 5 days	6	Admitted to inpatient wards	1	0	15437
Female	2	2	2	home	1	Hot porridge	3	yes	1	1		2 % superficial burns	8	7	2	Minor Surgery	2	> 10 days	6	Admitted to inpatient wards	1	0	3437
Male	1	11	2	Road	2	Road traffic Accident	2	no	0			Head injury	1	1	2	Minor Surgery	2	2 days	3	Admitted to inpatient wards	1	0	2237
Male	1	4	2	home	1	Hot porridge	3	yes	1	2		10 % superfial burns	8	7	1	Minor Surgery	2	> 5 days	6	Admitted to inpatient wards	1	0	3437
Male	1	13	1	Road	2	Road traffic Accident	2	no	0			tibia and fibula fracture	8	7	1	Minor Surgery	2	3 days	4	Admitted to inpatient wards	1	0	10637
Male	1	13	1	school	4	fall	4	no	0			right haemothesis	6	5	2	Minor Surgery	2	3 days	4	Admitted to inpatient wards	1	0	10637
Male	1	1	1	home	1	Hot porridge	3	yes	1	3		facial burns	1	1	1	Minor Surgery	2	> 5 days	6	Admitted to inpatient wards	1	0	3437
Male	1	10	2	Road	2	Road traffic Accident	2	no	0			distal 1/3 femur	6	5	2	Major Surgery	1	> 5 days	6	Admitted to inpatient wards	1	0	15437
Female	2	5	2	home	1	fall	4	no	0			Soft tissue injury	8	7	2	Minor Surgery	2	1 day	1	Discharged after treatment trauma	2	0	9837
Female	2	1	1	home	1	fall	4	no	0			Head injury	1	1	2	Non-surgery	3	1 day	1	Discharged after treatment trauma	2	0	1057
Male	1	9	1	home	1	fall	4	no	0			supracondylar fall	7	6	2	Minor Surgery	2	2 days	3	Admitted to inpatient wards	1	0	2237
Male	1	2	1	Road	2	Road traffic Accident	2	no	0			Soft tissue injury	8	7	2	Minor Surgery	2	1 days	2	Admitted to inpatient wards	1	0	9837
Male	1	2	2	home	1	scorpion bite	5	no	0			Scorpion bite	6	5	2	Non-surgery	3	1 days	1	Discharged after treatment trauma	2	0	1057
Male	1	8	2	school	4	fall	4	no	0			condylar fracture	7	6	2	Minor Surgery	2	1 day	2	Admitted to inpatient wards	1	0	9837
Male	1	9	1	home	1	femur	6	no	0			femur fracture	6	5	2	Minor Surgery	2	1 day	1	Discharged after treatment trauma	2	0	9837
Male	1	13	1	Road	2	Road traffic Accident	2	no	0			condylar fracture	7	6	2	Minor Surgery	2	1 day	2	Admitted to inpatient wards	1	0	9837
Female	2	8	2	home	1	fall	4	no	0			neck of humerus fracture	6	5	2	Minor Surgery	2	1 day	2	Admitted to inpatient wards	1	0	9837
Male	1	2	1	home	1	hammer mill	6	no	0			Traumatic amputation	7	6	2	Major Surgery	1	> 5 days	6	Admitted to inpatient wards	1	0	15437
Male	1	20		home	1	crocodile	5	no	0			Radius ulna fracture	8	7	1	Major Surgery	1	> 5 days	6	Admitted to inpatient wards	1	0	15437
Male	1	24	2	Road	2	Road traffic Accident	2	no	0			Soft tissue injury	8	7	2	Minor Surgery	2	1 day	2	Admitted to inpatient wards	1	0	9837
Male	1	24	2	Road	2	Road traffic Accident	2	no	0			Soft tissue injury	8	7	2	Non-surgery	3	1 day	1	Discharged after treatment trauma	2	0	1057
Male	1	23	1	home	1	Assault	1	no	0			corneal laceration	1	1	2	Minor Surgery	2	1 day	2	Admitted to inpatient wards	1	0	9837
Male	1	19	1	Road	2	Road traffic Accident	2	no	0			Head injury	1	1	2	Non-surgery	3	1 day	2	Admitted to inpatient wards	1	0	1837
Male	1	43	1	Road	2	Road traffic Accident	2	no	0			Head injury	1	1	2	Non-surgery	3	2 days	3	Admitted to inpatient wards	1	0	2237
Male	1	30	2	work	3	fall	4	no	0			dislocation of elbow	7	6	2	Minor Surgery	2	1 day	1	Discharged after treatment trauma	2	0	9837
Male	1	27	2	home	1	Assault	1	no	0			Head injury	1	1	2	Minor Surgery	2	1 day	1	Discharged after treatment trauma	2	0	9837
Male	1	38	1	Road	2	Road traffic Accident	2	no	0			spinal injury	3	2	2	Minor Surgery	2	2 days	3	Admitted to inpatient wards	1	0	2237
Male	1	49	1	home	1	Assault	1	no	0			Head injury	1	1	2	Non-surgery	3	1 day	1	Discharged after treatment trauma	2	0	1057
Male	1	24	1	home	1	Assault	1	no	0			scalp laceration	1	1	2	Minor Surgery	2	3 days	4	Admitted to inpatient wards	1	0	10637
Male	1	38	1	Road	2	Road traffic Accident	2	no	0			tibia fracture	6	5	2	Major Surgery	1	3 days	4	Admitted to inpatient wards	1	0	14637
Male	1	36	1	home	1	Assault	1	no	0			Head injury	1	1	2	Minor Surgery	2	2 days	3	Admitted to inpatient wards	1	0	2237
Male	1	23	2	home	1	Assault	1	no	0			hand laceration	7	6	2	Minor Surgery	2	2 days	3	Admitted to inpatient wards	1	0	2237
Male	1	37	1	home	1	Assault	1	no	0			Head injury	1	1	2	Minor Surgery	2	3 days	4	Admitted to inpatient wards	1	0	10637
Male	1	33	2	Road	2	Road traffic Accident	2	no	0			chest blunt	5	4	2	Minor Surgery	2	1 day	2	Admitted to inpatient wards	1	0	9837
Male	1	39	1	Road	2	Road traffic Accident	2	no	0			polytrauma	8	7	1	Minor Surgery	2	> 5 day	6	Admitted to inpatient wards	1	0	3437
Male	1	27	1	Road	2	Road traffic Accident	2	no	0			head trauma	1	1	2	Minor Surgery	2	> 6 days	6	Admitted to inpatient wards	1	0	3437
Male	1	42	2	home	1	Assault	1	no	0			eye lid laceration	7	6	2	Major Surgery	1	> 4 days	6	Admitted to inpatient wards	1	0	15037
Male	1	23	2	home	1	fall	4	no	0			open tibia fracture	6	5	2	Major Surgery	1	> 5 days	6	Admitted to inpatient wards	1	0	15437
Male	1	46	2	home	1	Snake bite	5	no	0			Snake bite	6	5	2	Minor Surgery	2	> 4 days	6	Admitted to inpatient wards	1	0	3037
Male	1	28	2	Road	2	Road traffic Accident	2	no	0			depressed skull fracture	1	1	2	Major Surgery	1	> 5 days	6	Admitted to inpatient wards	1	0	15437
Male	1	20	1	home	1	tree	6	no	0			laceration on the Head	1	1	2	Minor Surgery	2	1 days	1	Discharged after treatment trauma	2	0	9837
Male	1	35	1	home	1	Assault	1	no	0			abcess on the hand	7	6	2	Minor Surgery	2	3 days	4	Admitted to inpatient wards	1	0	10637
Male	1	50	1	home	1	fall	4	no	0			ankle dislocation	6	5	2	Minor Surgery	2	1 day	1	Discharged after treatment trauma	2	0	9837
Male	1	24	1	Road	2	Road traffic Accident	2	no	0			Soft tissue injury	8	7	2	Minor Surgery	2	4 days	5	Admitted to inpatient wards	1	0	3037
Male	1	28	1	Road	2	Road traffic Accident	2	no	0			grazing bruise on the abdomen	2	2	2	Minor Surgery	2	4 days	5	Admitted to inpatient wards	1	0	3037
Male	1	29		home	1	Assault	1	no	0			nose fracture	1	1	2	Major Surgery	1	> 5 days	6	Admitted to inpatient wards	1	0	15437
Male	1	24	1	home	1	Gunshot	1	no	0			Radius ulna fracture due to gunshot	8	7	1	Major Surgery	1	> 5 days	6	Admitted to inpatient wards	1	0	15437
Male	1	78	2	home	1	fall	4	no	0			tibia plateau fracture	6	5	2	Major Surgery	1	> 15 day	6	Admitted to inpatient wards	1	0	15437
Male	1	32	1	home	1	stick	6	no	0			traumatic eye	1	1	2	Minor Surgery	2	> 3 day	5	Admitted to inpatient wards	1	0	10637
Male	1	19	1	home	1	brick	6	no	0			linear skull fracture	1	1	2	Minor Surgery	2	1 day	1	Discharged after treatment trauma	2	0	9837
Male	1	38	2	home	1	Gunshot	1	no	0			femur fracture	6	5	2	Major Surgery	1	> 5 day	6	Admitted to inpatient wards	1	0	15437
Male	1	29	2	Road	2	Road traffic Accident	2	no	0			Head injury	1	1	2	Minor Surgery	2	1 day	2	Admitted to inpatient wards	1	0	9837
Male	1	32	1	Road	2	Road traffic Accident	2	no	0			Head injury	1	1	2	Minor Surgery	2	3 days	4	Admitted to inpatient wards	1	0	10637
Male	1	49	1	home	1	Assault	1	no	0			hand laceration	7	6	2	Minor Surgery	2	1 day	2	Admitted to inpatient wards	1	0	9837
Male	1	27		Road	2	Road traffic Accident	2	no	0			hemorrage brain contusion	1	1	2	Minor Surgery	2	> 5 days	6	Admitted to inpatient wards	1	0	3437
Male	1	15		River	3	crocodile	5	no	0			multiple fracture of the humerus	7	6	2	Major Surgery	1	> 5 days	6	Admitted to inpatient wards	1	0	15437
Female	2	28	1	home	1	Assault	1	no	0			mild Head injury	1	1	2	Non-surgery	3	2 days	3	Admitted to inpatient wards	1	0	2237
Female	2	30	1	Road	2	Road traffic Accident	2	no	0			Soft tissue injury	8	7	2	Minor Surgery	2	1 days	2	Admitted to inpatient wards	1	0	9837
Female	2	25	2	home	1	hot water	3	yes	1	2		10 % burns	8	7	1	Minor Surgery	2	1 days	2	Admitted to inpatient wards	1	0	9837
Female	2	88	2	home	1	fall	4	no	0			neckof femur	6	5	2	Major Surgery	1	> 5 days	6	Admitted to inpatient wards	1	0	15437
Female	2	63	2	home	1	fall	4	no	0			distal 1/3 femur	6	5	2	Major Surgery	1	1 day	2	Admitted to inpatient wards	1	0	13837
Female	2	35	2	Road	2	Road traffic Accident	2	no	0			multiple bruises on the face , abdomen	8	7	2	Minor Surgery	2	> 5 days	6	Admitted to inpatient wards	1	0	3437
Female	2	28	2	home	1	Snake bite	5	no	0			Snake bite	6	5	2	Minor Surgery	2	1 day	2	Admitted to inpatient wards	1	0	9837
Female	2	24	2	River	3	crocodile	5	no	0			mulptile forerm fracture	7	6	2	Major Surgery	1	> 5 days	6	Admitted to inpatient wards	1	0	15437
Female	2	35	2	home	1	Assault	1	no	0			Soft tissue injury	8	7	2	Non-surgery	3	1 day	2	Admitted to inpatient wards	1	0	1837
Female	2	40	2	home	1	Assault	1	no	0			Head injury	1	1	2	Minor Surgery	2	4 days	5	Admitted to inpatient wards	1	0	3037
Female	2	28	2	home	1	Assault	1	no	0			facial laceration	1	1	2	Minor Surgery	2	3 days	4	Admitted to inpatient wards	1	0	10637
Female	2	17	1	school	4	fall	4	no	0			Head injury	1	1	2	Non-surgery	3	3 days	4	Admitted to inpatient wards	1	0	2637
Female	2	30		home	1	Assault	1	no	0			Soft tissue injury	8	7	2	Minor Surgery	2	3 days	4	Admitted to inpatient wards	1	0	10637
Female	2	38	1	home	1	fall	4	no	0			c6 dislocation	3	2	2	Non-surgery	3	> 5 days	6	Admitted to inpatient wards	1	0	3437
Female	2	5	1	home	1	fall	4	no	0			proximal femur fracture	6	5	2	Major Surgery	1	> 5 days	6	Admitted to inpatient wards	1	0	15437
Female	2	13	2	home	1	Assault	1	no	0			scalp haematoma	1	1	2	Non-surgery	3	2 days	3	Admitted to inpatient wards	1	0	2237
Female	2	8	2	school	4	fall	4	no	0			dislocation of middle phalange	7	6	2	Major Surgery	1	> 5 days	6	Admitted to inpatient wards	1	0	15437
Male	1	8	1	home	1	fall	4	no	0			distal radial epiphyseal fracture	7	6	2	Minor Surgery	2	1 day	2	Admitted to inpatient wards	1	0	9837
Male	1	9	2	Road	2	Road traffic Accident	2	no	0			laceration of the scalp	1	1	2	Minor Surgery	2	1 day	2	Admitted to inpatient wards	1	0	9837
Female	2	12	1	home	1	fall	4	no	0			ankle dislocation	6	5	2	Minor Surgery	2	1 day	2	Admitted to inpatient wards	1	0	9837
Male	1	6	2	home	1	fall	4	no	0			Head injury	1	1	2	Non-surgery	3	1	1	Discharged after treatment trauma	2	0	1057
Male	1	2		home	1	Hot porridge	3	yes	1	1		burns	8	7	2	Non-surgery	3	6 days	6	Admitted to inpatient wards	1	0	3437
Male	1	9	1	home	1	fall	4	no	0			radioulna fracture	7	6	2	Minor Surgery	2	1 day	2	Admitted to inpatient wards	1	0	9837
Male	1	3	2	home	1	stick	6	no	0			eye injury	1	1	2	Minor Surgery	2	> 5 day	6	Admitted to inpatient wards	1	0	3437
Male	1	11	1	home	1	fall	4	no	0			bruise on the forearm	7	6	2	Minor Surgery	2	4 days	5	Admitted to inpatient wards	1	0	3037
Male	1	6	2	home	1	fall	4	no	0			distal femur fracture	6	5	2	Major Surgery	1	> 5 days	6	Admitted to inpatient wards	1	0	15437
Male	1	7	1	Road	2	Road traffic Accident	2	no	0			supracondylar fracture	7	6	2	Minor Surgery	2	2 days	3	Admitted to inpatient wards	1	0	2237
Male	1	1	1	home	1	fall	4	no	0			skull depression	1	1	1	Major Surgery	1	> 5 day	6	Admitted to inpatient wards	1	0	15437
Male	1	4	2	home	1	hot water	3	yes	1	2		10 superficial partial thickness burns	8	7	1	Minor Surgery	2	> 5 days	6	Admitted to inpatient wards	1	0	3437
Male	1	13	1	home	1	fall	4	no	0			supracondylar fracture	7	6	2	Minor Surgery	2	1 day	1	Discharged after treatment trauma	2	0	9837
Male	1	16	1	Road	2	Road traffic Accident	2	no	0			Soft tissue injury	8	7	2	Minor Surgery	2	1 day	1	Discharged after treatment trauma	2	0	9837
Male	1	27	1	home	1	Assault	1	no	0			laceration of the hand	7	6	2	Minor Surgery	2	1 day	2	Admitted to inpatient wards	1	0	9837
Male	1	44	1	Road	2	Road traffic Accident	2	no	0			tibia fracture	6	5	2	Major Surgery	1	3 days	4	Admitted to inpatient wards	1	0	14637
Male	1	45	1	home	1	Assault	1	no	0			scalp laceration	1	1	2	Minor Surgery	2	1 day	1	Discharged after treatment trauma	2	0	9837
Male	1	48	1	home	1	fall	4	no	0			Soft tissue injury	8	7	2	Minor Surgery	2	4 days	5	Admitted to inpatient wards	1	0	3037
Male	1	18	2	bar	1	Assault	1	no	0			chest abrasion	5	4	2	Minor Surgery	2	1 day	1	Discharged after treatment trauma	2	0	9837
Male	1	19	2	home	1	Assault	1	no	0			Soft tissue injury	8	7	2	Minor Surgery	2	1 day	1	Discharged after treatment trauma	2	0	9837
Male	1	67	2	Road	2	Road traffic Accident	2	no	0			foreheard abrasion	1	1	2	Minor Surgery	2	2 days	3	Admitted to inpatient wards	1	0	2237
Male	1	20	2	Road	2	Road traffic Accident	2	no	0			parasympheal fracture and mandible fracture	8	7	1	Major Surgery	1	> 5 day	6	Admitted to inpatient wards	1	0	15437
Male	1	38	1	work	3	hammer mill	6	no	0			phalanx amputation	7	6	2	Minor Surgery	2	1 day	2	Admitted to inpatient wards	1	0	9837
Male	1	30	1	home	1	Assault	1	no	0			Soft tissue injury	8	7	2	Minor Surgery	2	1 day	1	Discharged after treatment trauma	2	0	9837
Male	1	22		Road	1	Assault	1	no	0			eye trauma	1	1	2	Minor Surgery	2	1 day	2	Admitted to inpatient wards	1	0	9837
Male	1	35	1	Road	2	Road traffic Accident	2	no	0			femur fracture	6	5	2	Major Surgery	1	> 5 days	6	Admitted to inpatient wards	1	0	15437
Male	1	44	1	home	1	Assault	1	no	0			Head injury	1	1	2	Minor Surgery	2	3 days	4	Admitted to inpatient wards	1	0	10637
Male	1	22	1	work	3	fall	4	no	0			distal fracture	6	5	2	Minor Surgery	2	3 days	4	Admitted to inpatient wards	1	0	10637
Male	1	20	2	Road	2	Road traffic Accident	2	no	0			Soft tissue injury	8	7	2	Minor Surgery	2	1 day	2	Admitted to inpatient wards	1	0	9837
Male	1	24	2	Road	2	Road traffic Accident	2	no	0			Soft tissue injury	8	7	2	Minor Surgery	2	1 day	1	Discharged after treatment trauma	2	0	9837
Male	1	24	2	home	1	human bite	1	no	0			hand cellulitis	7	6	2	Minor Surgery	2	> 5 days	6	Admitted to inpatient wards	1	0	3437
Male	1	19	2	Road	2	Road traffic Accident	2	no	0			Soft tissue injury	8	7	2	Non-surgery	3	1 day	1	Discharged after treatment trauma	2	0	1057
Male	1	40	1	home	1	Assault	1	no	0			scalp laceration and multiple rib fracture	8	7	1	Major Surgery	1	3 days	4	Admitted to inpatient wards	1	0	14637
Male	1	34	1	home	1	Assault	1	no	0			mandible fracture	1	1	2	Minor Surgery	2	2 days	3	Admitted to inpatient wards	1	0	2237
Male	1	45	1	home	1	fall	4	no	0			femur fracture	6	5	2	Major Surgery	1	> 5 days	6	Admitted to inpatient wards	1	0	15437
Male	1	42	2	Road	2	Road traffic Accident	2	no	0			Head injury and rib fracture	8	7	1	Major Surgery	1	> 5 days	6	Admitted to inpatient wards	1	0	15437
Male	1	16	1	home	1	Assault	1	no	0			depressed skull fracture	1	1	2	Major Surgery	1	3 days	4	Admitted to inpatient wards	1	0	14637
Male	1	29	2	home	1	fire	3	yes	1	1		burns	8	7	2	Major Surgery	1	> 5 days	6	Admitted to inpatient wards	1	0	15437
Male	1	15		school	4	fall	4	no	0			head injury	1	1	2	Major Surgery	1	> 5 days	6	Admitted to inpatient wards	1	0	15437
Male	1	40	1	home	1	fall	4	no	0			dislocation of head of femur	6	5	2	Major Surgery	1	> 5 days	6	Admitted to inpatient wards	1	0	15437
Male	1	17	1	home	1	fire	3	yes	1	2		19 % superficial partial thickness burn	8	7	1	Major Surgery	1	> 5 days	6	Admitted to inpatient wards	1	0	15437
Female	2	39	1	Road	2	Road traffic Accident	2	no	0			Soft tissue injury	8	7	2	Non-surgery	3	1 day	2	Admitted to inpatient wards	1	0	1837
Female	2	28	2	Road	2	Road traffic Accident	2	no	0			Soft tissue injury	8	7	2	Non-surgery	3	1 day	2	Admitted to inpatient wards	1	0	1837
Female	2	20	1	Road	2	Road traffic Accident	2	no	0			mandible fracture	1	1	2	Major Surgery	1	> 5days	6	Admitted to inpatient wards	1	0	15437
Female	2	22	1	home	1	Snake bite	5	no	0			Snake bite	6	5	2	Minor Surgery	2	1 day	1	Discharged after treatment trauma	2	0	9837
Female	2	49	2	home	1	insect bite	5	no	0			insect bite	6	5	2	Non-surgery	3	1 day	1	Discharged after treatment trauma	2	0	1057
Female	2	50	1	Road	2	Road traffic Accident	2	no	0			head injury	1	1	2	Non-surgery	3	1 day	2	Admitted to inpatient wards	1	0	1837
Female	2	17	2	home	1	fall	4	no	0			pelvic fracture	4	3	2	Non-surgery	3	1 day	1	Discharged after treatment trauma	2	0	1057
Female	2	66	1	home	1	scorpionsting	5	no	0			Scorpion sting	6	5	2	Non-surgery	3	1 day	1	Discharged after treatment trauma	2	0	1057
Female	2	19	1	home	1	Snake bite	5	no	0			Snake bite	6	5	2	Minor Surgery	2	1 day	1	Discharged after treatment trauma	2	0	9837
Female	2	55		Road	2	Road traffic Accident	2	no	0			polytrauma	8	7	1	Major Surgery	1	> 5 day	6	Admitted to inpatient wards	1	0	15437
Female	2	15	2	Road	2	Road traffic Accident	2	no	0			Soft tissue injury	8	7	2	Minor Surgery	2	1 day	1	Discharged after treatment trauma	2	0	9837
Female	2	19	2	Road	2	Road traffic Accident	2	no	0			Soft tissue injury	8	7	2	Minor Surgery	2	1 day	1	Discharged after treatment trauma	2	0	9837
Female	2	7	1	home	1	fall	4	no	0			mild Head injury	1	1	2	Minor Surgery	2	1 day	2	Admitted to inpatient wards	1	0	9837
Female	2	7	2	Road	2	Road traffic Accident	2	no	0			femur fracture	6	5	2	Major Surgery	1	> 5 day	6	Admitted to inpatient wards	1	0	15437
Male	1	5	1	home	1	fall	4	no	0			head injury	1	1	2	Minor Surgery	2	2 days	3	Admitted to inpatient wards	1	0	2237
Male	1	1	2	Road	2	Road traffic Accident	2	no	0			skull depression	1	1	2	Major Surgery	1	> 5 days	6	Admitted to inpatient wards	1	0	15437
Male	1	6	2	home	1	hot water	3	yes	1	2		5 % burns	8	7	2	Minor Surgery	2	2 days	3	Admitted to inpatient wards	1	0	2237
Male	1	12	2	school	4	fall	4	no	0			metartasal dislocation	6	5	2	Minor Surgery	2	1 day	1	Discharged after treatment trauma	2	0	9837
Male	1	7	2	school	4	fall	4	no	0			head injury	1	1	2	Non-surgery	3	1 day	1	Discharged after treatment trauma	2	0	1057
Female	2	3	1	home	1	hot water	3	yes	1	3		burns 16 %	8	7	1	Minor Surgery	2	4 days	5	Admitted to inpatient wards	1	0	3037
Male	1	11	2	home	1	sharp stick	6	no	0			deep cut on the thigh	6	5	2	Minor Surgery	2	3 days	4	Admitted to inpatient wards	1	0	10637
Male	1	6	1	home	1	crocodile	5	no	0			scrotal laceration	4	3	2	Major Surgery	1	3 days	4	Admitted to inpatient wards	1	0	14637
Male	1	0	2	home	1	fall	4	no	0			linear skull fracture	1	1	2	Minor Surgery	2	3 days	4	Admitted to inpatient wards	1	0	10637
Male	1	13	1	school	4	fall	4	no	0			femur fracture	6	5	2	Major Surgery	1	2 days	3	Admitted to inpatient wards	1	0	14237
Female	2	8	2	home	1	fall	4	no	0			humerus fracture	7	6	2	Major Surgery	1	1 day	1	Discharged after treatment trauma	2	0	13837
Female	2	1	1	home	1	Hot porridge	3	yes	1	3		contracture secondary to burns	8	7	1	Major Surgery	1	>5 days	6	Admitted to inpatient wards	1	0	15437
Female	2	2	1	home	1	hot water	3	yes	1	3		contracture secondary to burns	8	7	1	Major Surgery	1	> 5 days	6	Admitted to inpatient wards	1	0	15437
Female	2	10	2	home	1	fall	4	no	0			femur fracture	6	5	2	Major Surgery	1	> 5 day	6	Admitted to inpatient wards	1	0	15437
Female	2	2	1	home	1	fire	3	yes	1	3		16 % burns	8	7	1	Minor Surgery	2	> 5 day	6	Admitted to inpatient wards	1	0	3437
Female	2	13	2	Road	2	Road traffic Accident	2	no	0			Soft tissue injury	8	7	2	Minor Surgery	2	1 day	1	Discharged after treatment trauma	2	0	9837
Female	2	14	3	Road	2	Road traffic Accident	2	no	0			Soft tissue injury	8	7	2	Minor Surgery	2	1 day	1	Discharged after treatment trauma	2	0	9837
Male	1	14	2	home	1	fall	4	no	0			mild Head injury	1	1	2	Minor Surgery	2	1 day	1	Discharged after treatment trauma	2	0	9837
Female	2	2	1	home	1	hot water	3	yes	1	2		burns 10 %	8	7	1	Minor Surgery	2	> 5 days	6	Admitted to inpatient wards	1	0	3437
Male	1	26	2	home	1	Assault	1	no	0			superficial burn	8	7	2	Minor Surgery	2	1 day	2	Admitted to inpatient wards	1	0	9837
Male	1	46	1	home	1	Assault	1	no	0			rib fracture	5	4	2	Major Surgery	1	3 days	4	Admitted to inpatient wards	1	0	14637
Male	1	40	2	work	3	pole	6	no	0			head injury	1	1	2	Non-surgery	3	2 days	3	Admitted to inpatient wards	1	0	2237
Male	1	37	1	home	1	Assault	1	no	0			scalp laceration	1	1	2	Minor Surgery	2	3 days	4	Admitted to inpatient wards	1	0	10637
Male	1	40	1	Road	2	Road traffic Accident	2	no	0			tibia and fibula fracture	6	5	2	Major Surgery	1	> 5 days	6	Admitted to inpatient wards	1	0	15437
Male	1	16	1	school	4	fall	4	no	0			shoulder fracture	7	6	2	Minor Surgery	2	1 days	1	Discharged after treatment trauma	2	0	9837
Male	1	32		home	1	Snake bite	5	no	0			Snake bite	6	5	2	Minor Surgery	2	2 days	3	Admitted to inpatient wards	1	0	2237
Male	1	27	1	Road	2	Road traffic Accident	2	no	0			Soft tissue injury	8	7	2	Minor Surgery	2	2 days	3	Admitted to inpatient wards	1	0	2237
Male	1	39	1	Road	2	Road traffic Accident	2	no	0			mandible fracture	1	1	2	Major Surgery	1	3 days	4	Admitted to inpatient wards	1	0	14637
Male	1	19	1	school	4	fall	4	no	0			tibia and fibula fracture	6	5	2	Major Surgery	1	> 9 days	6	Admitted to inpatient wards	1	0	15437
Male	1	24	1	Road	2	Road traffic Accident	2	no	0			Soft tissue injury	8	7	2	Minor Surgery	2	1 day	2	Admitted to inpatient wards	1	0	9837
Male	1	19	1	home	1	Assault	1	no	0			skull fracture	1	1	2	Minor Surgery	2	1 days	2	Admitted to inpatient wards	1	0	9837
Male	1	50	1	home	1	Assault	1	no	0			forearm fracture	7	6	2	Minor Surgery	2	1 day	2	Admitted to inpatient wards	1	0	9837
Male	1	25	2	home	1	Assault	1	no	0			deep abdomen cut	2	2	2	Minor Surgery	2	> 5 day	6	Admitted to inpatient wards	1	0	3437
Male	1	25	1	Road	2	Road traffic Accident	2	no	0			Soft tissue injury	8	7	2	Minor Surgery	2	1 day	2	Admitted to inpatient wards	1	0	9837
Male	1	43	2	Road	2	Road traffic Accident	2	no	0			Soft tissue injury	8	7	2	Minor Surgery	2	1 day	2	Admitted to inpatient wards	1	0	9837
Male	1	25	1	home	1	Snake bite	5	no	0			Snake bite	6	5	2	Minor Surgery	2	1 day	2	Admitted to inpatient wards	1	0	9837
Male	1	20	1	home	1	scopion sting	5	no	0			scopion sting	6	5	2	Minor Surgery	2	2 day	3	Admitted to inpatient wards	1	0	2237
Male	1	33	2	home	1	Assault	1	no	0			abdominal ,neck and scrotal stab wound	8	7	1	Minor Surgery	2	4 days	5	Admitted to inpatient wards	1	0	3037
Male	1	25	1	home	1	Assault	1	no	0			blunt chest trauma	5	4	2	Minor Surgery	2	> 5 days	6	Admitted to inpatient wards	1	0	3437
Male	1	32	1	home	1	Assault	1	no	0			penetrating chest trauma	5	4	2	Minor Surgery	2	> 5 days	6	Admitted to inpatient wards	1	0	3437
Male	1	28	1	home	1	buffallo horn	5	no	0			pentrating chest trauma	5	4	2	Minor Surgery	2	> 5 days	6	Admitted to inpatient wards	1	0	3437
Male	1	40	2	Road	2	Road traffic Accident	2	no	0			crush injury with multple rib fracture	8	7	1	Major Surgery	1	> 14 days	6	Admitted to inpatient wards	1	0	15437
Male	1	28	1	home	1	Assault	1	no	0			soft tissue injury	8	7	2	Minor Surgery	2	2 days	3	Admitted to inpatient wards	1	0	2237
Male	1	30	1	home	1	Assault	1	no	0			soft tissue injury	8	7	2	Minor Surgery	2	3 days	4	Admitted to inpatient wards	1	0	10637
Male	1	35	1	home	1	Assault	1	no	0			soft tissue injury	8	7	2	Minor Surgery	2	4 days	5	Admitted to inpatient wards	1	0	3037
Male	1			Road	2			no	0			polytrauma	8	7	1	Major Surgery	1	> 5 days	6	Admitted to inpatient wards	1	0	15437
Female	2	28	2	home	1	assault	1	no	0			Soft tissue injury	8	7	2	Minor Surgery	2	1 days	1	Discharged after treatment trauma	2	0	9837
Female	2	29	2	road	2	Road traffic Accident	2	no	0			mild Head injury	1	1	2	Non-surgery	3	1 day	2	Admitted to inpatient wards	1	0	1837
Female	2	40	2	home	1	assault	1	no	0			occipital laceration	1	1	2	Minor Surgery	2	1 day	2	Admitted to inpatient wards	1	0	9837
Female	2	19	1	home	1	snake bite	5	no	0			Snake bite	6	5	2	Minor Surgery	2	3 days	4	Admitted to inpatient wards	1	0	10637
Female	2	79	1	home	1	fall	4	no	0			tibia and fibula fracture	6	5	2	Major Surgery	1	2 days	3	Admitted to inpatient wards	1	0	14237
Female	2	33	1	home	1	dog bite	5	no	0			cut on the buttock	4	3	2	Minor Surgery	2	1 day	1	Discharged after treatment trauma	2	0	9837
Female	2	35	1	home	1	dog bite	5	no	0			bite on the leg	6	5	2	Minor Surgery	2	1 day	1	Discharged after treatment trauma	2	0	9837
Male	1	27	1	home	1	assault	1	no	0			deep cut on the eye	1	1	2	Minor Surgery	2	1 day	1	Discharged after treatment trauma	2	0	9837
Female	2	25	1	home	1	assault	1	no	0			Soft tissue injury	8	7	2	Minor Surgery	2	1 day	1	Discharged after treatment trauma	2	0	9837
Female	2	36	1	home	1	assault	1	no	0			fibula fracture	6	5	2	Major Surgery	1	> 5 day	6	Admitted to inpatient wards	1	0	15437
Female	2	56	2	work	3	snake bite	5	no	0			Snake bite	6	5	2	Minor Surgery	2	1 day	1	Discharged after treatment trauma	2	0	9837
Female	2	22	1	home	1	assault	1	no	0			femur fracture	6	5	2	Minor Surgery	2	1 day	2	Admitted to inpatient wards	1	0	9837
Female	2	55	1	home	1	assault	1	no	0			femur fracture	6	5	2	Major Surgery	1	> 5 day	6	Admitted to inpatient wards	1	0	15437
Female	2	55	1	home	1	Road traffic Accident	2	no	0			spinal injury	3	2	2	Minor Surgery	2	1 day	2	Admitted to inpatient wards	1	0	9837
Female	2	25		home	1	assault	1	no	0			bruise on neck and abdomen	8	7	2	Minor Surgery	2	1 day	2	Admitted to inpatient wards	1	0	9837
Female	2	53	1	home	1	assault	1	no	0			blunt abdominal trauma	2	2	2	Minor Surgery	2	1 day	2	Admitted to inpatient wards	1	0	9837
Female	2	39	2	road	2	Road traffic Accident	2	no	0			femur fracture	6	5	2	Major Surgery	1	>5 days	6	Admitted to inpatient wards	1	0	15437
Male	1	13	2	road	2	Road traffic Accident	2	no	0			Soft tissue injury	8	7	2	Minor Surgery	2	1 day	1	Discharged after treatment trauma	2	0	9837
Male	1	3	1	home	1	fall	4	no	0			Soft tissue injury	8	7	2	Minor Surgery	2	1 day	1	Discharged after treatment trauma	2	0	9837
Male	1	6	1	home	1	snake bite	5	no	0			cellulitis of the foot due to snake bite	6	5	2	Minor Surgery	2	> 5 day	6	Admitted to inpatient wards	1	0	3437
Male	1	4	1	road	2	Road traffic Accident	2	no	0			humerus fracture	7	6	2	Minor Surgery	2	2 day	3	Admitted to inpatient wards	1	0	2237
Male	1	1	2	home	1	foreign body	6	no	0			corneal tear	1	1	2	Major Surgery	1	> 5 day	6	Admitted to inpatient wards	1	0	15437
Male	1	11	1	home	1	glaas bottle	6	no	0			laceration of the foot	6	5	2	Minor Surgery	2	1 day	2	Admitted to inpatient wards	1	0	9837
Male	1	11	1	home	1	fire	3	yes	1	1		burns	8	7	1	Minor Surgery	2	> 5 day	6	Admitted to inpatient wards	1	0	3437
Male	1	4	1	home	1	hot water	3	yes	1	3		burns facial	8	7	1	Major Surgery	1	> 5 day	6	Admitted to inpatient wards	1	0	15437
Female	2	4	2	home	1	fall	4	no	0			femur fracture	6	5	2	Major Surgery	1	> 5 day	6	Admitted to inpatient wards	1	0	15437
Male	1	15	1	home	1	assault	1	no	0			stab wound of the chest	5	4	2	Minor Surgery	2	1 day	1	Discharged after treatment trauma	2	0	9837
Male	1	3	1	road	2	Road traffic Accident	2	no	0			Soft tissue injury	8	7	2	Minor Surgery	2	1 day	1	Discharged after treatment trauma	2	0	9837
Male	1	10	2	home	1	hot water	3	yes	1	3		15 % burns	8	7	1	Major Surgery	1	> 5 day	6	Admitted to inpatient wards	1	0	15437
Male	1	11	2	home	1	snake bite	5	no	0			Snake bite	6	5	2	Minor Surgery	2	1 days	2	Discharged after treatment trauma	2	0	9837
Male	1	11	1	home	1	hot water	3	yes	1	3		19 % burns	8	7	1	Major Surgery	1	> 5 days	6	Admitted to inpatient wards	1	0	15437
Male	1	64	2	work	3	foreign body	6	no	0			corneal ulcer	1	1	2	Minor Surgery	2	3 days	4	Admitted to inpatient wards	1	0	10637
Male	1	36	1	home	1	assault	1	no	0			Soft tissue injury	8	7	2	Minor Surgery	2	1 day	2	Admitted to inpatient wards	1	0	9837
Male	1	20	1	home	1	fall	4	no	0			Soft tissue injury	8	7	2	Minor Surgery	2	1 day	1	Discharged after treatment trauma	2	0	9837
Male	1	16	2	home	1	lightening	6	no	0			head injury	1	1	2	Minor Surgery	2	2 days	3	Admitted to inpatient wards	1	0	2237
Male	1	44	2	work	3	fall	4	no	0			Soft tissue injury	8	7	2	Minor Surgery	2	3 days	4	Admitted to inpatient wards	1	0	10637
Male	1	29	1	home	1	assault	1	no	0			neck and head injuries	8	7	1	Minor Surgery	2	1 day	2	Death	3	1	9837
Male	1	52	1	road	2	Road traffic Accident	2	no	0			blunt abdominal trauma	2	2	2	Minor Surgery	2	1 day	2	Admitted to inpatient wards	1	0	9837
Male	1	16	1	school	4	fall	4	no	0			displaced radial ulna fracture	7	6	2	Minor Surgery	2	1 day	1	Discharged after treatment trauma	2	0	9837
Male	1	35	2	home	1	assault	1	no	0			head injury	1	1	2	Minor Surgery	2	1 day	1	Discharged after treatment trauma	2	0	9837
Male	1	61	1	home	1	snake bite	5	no	0			Snake bite	6	5	2	Minor Surgery	2	1 day	1	Discharged after treatment trauma	2	0	9837
Male	1	22	2	home	1	snake bite	5	no	0			Snake bite	6	5	2	Minor Surgery	2	1 day	1	Discharged after treatment trauma	2	0	9837
Male	1	21	2	road	2	Road traffic Accident	2	no	0			head injury	1	1	2	Major Surgery	1	4 days	5	Admitted to inpatient wards	1	0	15037
Male	1	25	2	home	1	assault	1	no	0			bruises on the face	1	1	2	Minor Surgery	2	1 day	1	Discharged after treatment trauma	2	0	9837
Male	1	19	1	home	1	assault	1	no	0			scalp haematoma	1	1	2	Minor Surgery	2	1 day	1	Discharged after treatment trauma	2	0	9837
Male	1	26		home	1	assault	1	no	0			scalp laceration	1	1	2	Minor Surgery	2	1 day	1	Discharged after treatment trauma	2	0	9837
Male	1	36	1	work	3	metal bar	6	no	0			tibia fracture	6	5	2	Major Surgery	1	> 5 days	6	Admitted to inpatient wards	1	0	15437
Male	1	75	2	work	3	door	6	no	0			Traumatic amputation of 4 th finger	7	6	2	Major Surgery	1	2 days	3	Admitted to inpatient wards	1	0	14237
Male	1	32	2	road	2	Road traffic Accident	2	no	0			Soft tissue injury	8	7	2	Minor Surgery	2	1 days	2	Admitted to inpatient wards	1	0	9837
Male	1	44	1	home	1	fall	4	no	0			head injury	1	1	2	Non-surgery	3	2 day	3	Admitted to inpatient wards	1	0	2237
Male	1	12	1	home	1	fall	4	no	0			blunt abdominal trauma	2	2	2	Minor Surgery	2	2 days	3	Admitted to inpatient wards	1	0	2237
Male	1	70	2	home	1	metal bar	6	no	0			scrotal trauma	4	3	2	Minor Surgery	2	1 day	2	Admitted to inpatient wards	1	0	9837
Male	1	28	1	road	2	road traffic Accident	2	no	0			blunt chest , abdomen trauma	8	7	1	Minor Surgery	2	1 day	1	Discharged after treatment trauma	2	0	9837
Male	1	43	2	home	1	assault	1	no	0			assault	8	7	2	Minor Surgery	2	1 day	1	Discharged after treatment trauma	2	0	9837
Male	1	28	2	home	1	assault	1	no	0			depressed skull fracture	1	1	2	Minor Surgery	2	4 days	5	Admitted to inpatient wards	1	0	3037
Male	1	37	1	road	2	Road traffic Accident	2	no	0			Soft tissue injury	8	7	2	Major Surgery	1	1 days	2	Admitted to inpatient wards	1	0	13837
Male	1	19	1	home	1	fall	4	no	0			Soft tissue injury to the head	8	7	2	Minor Surgery	2	1 day	2	Admitted to inpatient wards	1	0	9837
Male	1	17	1	home	1	assault	1	no	0			deep wound to forearm	7	6	2	Minor Surgery	2	1 day	1	Discharged after treatment trauma	2	0	9837
Male	1	25	1	road	2	Road traffic Accident	2	no	0			multiple laceration	8	7	2	Minor Surgery	2	1 day	1	Discharged after treatment trauma	2	0	9837
Male	1	54	2	work	3	crocodile	5	no	0			multiple tibia fracture	6	5	2	Major Surgery	1	> 5 day	6	Admitted to inpatient wards	1	0	15437
Male	1	38	2	road	2	Road traffic Accident	2	no	0			soft tissue injury	8	7	2	Minor Surgery	2	1 day	2	Admitted to inpatient wards	1	0	9837
Male	1	53		home	1	gunshot	1	no	0			penetrating chest trauma	5	4	2	Major Surgery	1	> 10 days	6	Admitted to inpatient wards	1	0	15437
Male	1	31		work	3	snake bite	5	no	0			Snake bite	6	5	2	Minor Surgery	2	2 day	3	Admitted to inpatient wards	1	0	2237
Male	1	34	1	home	1	assault	1	no	0			mild Head injury	1	1	2	Non-surgery	3	2 days	3	Admitted to inpatient wards	1	0	2237
Male	1	23	1	home	1	assault	1	no	0			stab wound of the chest	5	4	2	Minor Surgery	2	1 day	1	Discharged after treatment trauma	2	0	9837
Male	1	30	1	road	2	Road traffic Accident	2	no	0			femur fracture	6	5	2	Major Surgery	1	> 5 day	6	Admitted to inpatient wards	1	0	15437
Male	1	38	1	road	2	Road traffic Accident	2	no	0			laceration of frontal	1	1	2	Minor Surgery	2	1 day	2	Admitted to inpatient wards	1	0	9837
Male	1	43	2	home	1	assault	1	no	0			mild Head injury	1	1	2	Non-surgery	3	1 day	1	Discharged after treatment trauma	2	0	1057
Male	1	39	1	road	2	Road traffic Accident	2	no	0			minor bruise of forehead	1	1	2	Minor Surgery	2	1 day	1	Discharged after treatment trauma	2	0	9837
Male	1	20	1	road	2	Road traffic Accident	2	no	0			minor bruise of cheek	1	1	2	Minor Surgery	2	1 day	1	Discharged after treatment trauma	2	0	9837
Male	1	20	2	home	1	assault	1	no	0			hand laceration	7	6	2	Minor Surgery	2	1 day	1	Discharged after treatment trauma	2	0	9837
Male	1	52		home	1	fall	4	no	0			femur fracture	6	5	2	Major Surgery	1	> 5 day	6	Admitted to inpatient wards	1	0	15437
Male	1	24		road	2	Road traffic Accident	2	no	0			femur fracture	6	5	2	Major Surgery	1	> 5 day	6	Admitted to inpatient wards	1	0	15437
Male	1	21	2	road	2	Road traffic Accident	2	no	0			soft tissue injury	8	7	2	Minor Surgery	2	1 day	2	Admitted to inpatient wards	1	0	9837
Male	1	24	2	home	1	snake bite	5	no	0			Snake bite	6	5	2	Non-surgery	3	1 day	1	Discharged after treatment trauma	2	0	1057
Male	1	38	2	home	1	hot water	3	yes	1	1		minor Burns	8	7	2	Minor Surgery	2	> 5 days	6	Admitted to inpatient wards	1	0	3437
Male	1	34	1	road	2	Road traffic Accident	2	no	0			soft tissue	8	7	2	Non-surgery	3	1 day	1	Discharged after treatment trauma	2	0	1057
Male	1	30		home	1	assault	1	no	0			multiple facial laceration	1	1	2	Minor Surgery	2	3 days	4	Admitted to inpatient wards	1	0	10637
Female	2	15	1	school	4	fall	4	no	0			radial fracture	7	6	2	Minor Surgery	2	1 day	1	Discharged after treatment trauma	2	0	9837
Female	2	20	1	home	1	snake bite	5	no	0			Snake bite	6	5	2	Minor Surgery	2	1 day	2	Admitted to inpatient wards	1	0	9837
Female	2	28	2	home	1	assault	1	no	0			facial laceration	1	1	2	Minor Surgery	2	1 day	2	Admitted to inpatient wards	1	0	9837
Female	2	86	2	home	1	fall	4	no	0			neck of femur fracture	6	5	2	Major Surgery	1	> 5 day	6	Admitted to inpatient wards	1	0	15437
Female	2	83	2	home	1	wood	6	no	0			tibia and fibula fracture	8	7	1	Major Surgery	1	4 days	5	Admitted to inpatient wards	1	0	15037
Female	2	32	1	home	1	snake bite	5	no	0			Snake bite	6	5	2	Minor Surgery	2	1 day	1	Discharged after treatment trauma	2	0	9837
Female	2	25	1	home	1	assault	1	no	0			eye lid laceration	7	6	2	Minor Surgery	2	1 day	2	Admitted to inpatient wards	1	0	9837
Female	2	28	2	road	2	Road traffic Accident	2	no	0			shoulder dislocation	7	6	2	Minor Surgery	2	1 day	2	Admitted to inpatient wards	1	0	9837
Female	2	47		road	2	Road traffic Accident	2	no	0			4 th finger dislocation	7	6	2	Minor Surgery	2	1 day	1	Discharged after treatment trauma	2	0	9837
Female	2	21		home	1	assault	1	no	0			scalp laceration	1	1	2	Minor Surgery	2	1 day	1	Discharged after treatment trauma	2	0	9837
Female	2	31		home	1	assault	1	no	0			right hip contusion	4	3	2	Minor Surgery	2	1 day	1	Discharged after treatment trauma	2	0	9837
Female	2	32	1	road	2	Road traffic Accident	2	no	0			scalp laceration	1	1	2	Minor Surgery	2	3 days	4	Admitted to inpatient wards	1	0	10637
Female	2	41	1	road	2	Road traffic Accident	2	no	0			rib fracture	5	4	2	Major Surgery	1	> 5 days	6	Admitted to inpatient wards	1	0	15437
Female	2	55	1	road	2	Road traffic Accident	2	no	0			spinal injury	3	2	2	Minor Surgery	2	4 days	5	Admitted to inpatient wards	1	0	3037
Female	2	32	2	home	1	assault	1	no	0			deep cut on the thigh	6	5	2	Minor Surgery	2	3 days	4	Admitted to inpatient wards	1	0	10637
Female	2	39	2	home	1	snake bite	5	no	0			Snake bite	6	5	2	Minor Surgery	2	1 day	2	Admitted to inpatient wards	1	0	9837
Female	2	36	1	home	1	fall	4	no	0			humerus fracture	7	6	2	Minor Surgery	2	1 day	1	Discharged after treatment trauma	2	0	9837
Male	1	4		road	2	Road traffic Accident	2	no	0			tempoarl skull fracture	1	1	2	Minor Surgery	2	1 day	2	Admitted to inpatient wards	1	0	9837
Male	1	7	1	home	1	scopion sting	5	no	0			Scorpion sting	8	7	2	Minor Surgery	2	1 day	2	Admitted to inpatient wards	1	0	9837
Male	1	6	1	home	1	fire	3	yes	1	3		35 % burns	8	7	1	Minor Surgery	2	2 days	3	Death	3	1	2237
Male	1	1	2	home	1	hot porridge	3	yes	1	2		5 % superfical burns	8	7	2	Minor Surgery	2	> 5 days	6	Admitted to inpatient wards	1	0	3437
Male	1	8	1	home	1	fall	4	no	0			elbow dislocaton	7	6	2	Minor Surgery	2	2 day	3	Admitted to inpatient wards	1	0	2237
Male	1	11	2	home	1	fall	4	no	0			spinal injury	3	2	2	Non-surgery	3	2 day	3	Admitted to inpatient wards	1	0	2237
Male	1	12	1	home	1	assault	1	no	0			head injury	1	1	2	Minor Surgery	2	> 5 day	6	Admitted to inpatient wards	1	0	3437
Male	1	10	1	home	1	snake bite	5	no	0			Snake bite	6	5	2	Minor Surgery	2	1 day	2	Admitted to inpatient wards	1	0	9837
Male	1	6	1	home	1	fall	4	no	0			clavicle fracture	7	6	2	Minor Surgery	2	1 day	1	Discharged after treatment trauma	2	0	9837
Male	1	2	1	home	1	hot water	3	yes	1	2		10 % burns	8	7	1	Minor Surgery	2	> 5 day	6	Admitted to inpatient wards	1	0	3437
Male	1	5	2	home	1	fall	4	no	0			tibia fracture	6	5	2	Major Surgery	1	> 5 day	6	Admitted to inpatient wards	1	0	15437
Male	1	25	1	road	2	Road traffic Accident	2	no	0			abrasion of leg	8	7	2	Minor Surgery	2	1 day	1	Admitted to inpatient wards	1	0	9837
Male	1	49	1	bar	1	assault	1	no	0			eye lid haematoma	1	1	2	Minor Surgery	2	1 day	1	Discharged after treatment trauma	2	0	9837
Male	1	32	2	home	1	assault	1	no	0			head injury	1	1	2	Non-surgery	3	1 day	2	Admitted to inpatient wards	1	0	1837
Male	1	21	2	home	1	assault	1	no	0			rib fracture	5	4	2	Minor Surgery	2	> 5 days	6	Admitted to inpatient wards	1	0	3437
Male	1	45	1	home	1	assault	1	no	0			multiple facial laceration	1	1	2	Minor Surgery	2	2 days	3	Admitted to inpatient wards	1	0	2237
Male	1	52	1	home	1	assault	1	no	0			c5c6 dislocation	3	2	2	Minor Surgery	2	> 5 day	6	Admitted to inpatient wards	1	0	3437
Male	1	21	1	home	1	assault	1	no	0			penetrating chest trauma	5	4	2	Minor Surgery	2	4 days	5	Admitted to inpatient wards	1	0	3037
Male	1	23	1	road	2	Road traffic Accident	2	no	0			soft tissue injury	8	7	2	Minor Surgery	2	1 day	1	Discharged after treatment trauma	2	0	9837
Male	1	25	2	home	1	assault	1	no	0			soft tissue injury	8	7	2	Minor Surgery	2	1 day	1	Discharged after treatment trauma	2	0	9837
Male	1	44	1	home	1	fall	4	no	0			spinal injury	3	2	2	Minor Surgery	2	> 5 day	6	Admitted to inpatient wards	1	0	3437
Male	1	58	2	home	1	snake bite	5	no	0			Snake bite	6	5	2	Minor Surgery	2	2 day	3	Admitted to inpatient wards	1	0	2237
Male	1	47	1	home	1	scorpion bite	5	no	0			scopion sting	6	5	2	Non-surgery	3	1 day	1	Discharged after treatment trauma	2	0	1057
Male	1	66	1	road	2	Road traffic Accident	2	no	0			laceration of the scalp	1	1	2	Minor Surgery	2	> 5 day	6	Admitted to inpatient wards	1	0	3437
Male	1	20	2	road	2	Road traffic Accident	2	no	0			rib fracture	5	4	2	Minor Surgery	2	4 days	5	Admitted to inpatient wards	1	0	3037
Male	1	19	1	home	1	assault	1	no	0			spinal injury	3	2	2	Non-surgery	3	4 days	5	Admitted to inpatient wards	1	0	3037
Male	1	35	2	road	2	Road traffic Accident	2	no	0			neck bruises	3	2	2	Minor Surgery	2	1 day	2	Admitted to inpatient wards	1	0	9837
Male	1	34	2	work	3	indutrial accident	6	no	0			rib fracture	5	4	2	Major Surgery	1	> 5 days	6	Admitted to inpatient wards	1	0	15437
Male	1	28	1	home	1	assault	1	no	0			head injury	1	1	2	Major Surgery	1	> 5 day	6	Admitted to inpatient wards	1	0	15437
Male	1	43	1	road	2	Road traffic Accident	2	no	0			eye lid laceration	7	6	2	Minor Surgery	2	3 days	4	Admitted to inpatient wards	1	0	10637
Male	1	15	1	road	2	Road traffic Accident	2	no	0			femur fracture	6	5	2	Major Surgery	1	> 5 day	6	Admitted to inpatient wards	1	0	15437
Male	1	55	1	home	1	fall	4	no	0			lower lip abrasion	1	1	2	Minor Surgery	2	2 day	3	Admitted to inpatient wards	1	0	2237
Male	1			road	2	Road traffic Accident	2	no	0			polytrauma	8	7	1	Major Surgery	1	> 5days	6	Admitted to inpatient wards	1	0	15437
Male	1	47	1	work	3	fall	4	no	0			dislocation of ankle	6	5	2	Major Surgery	1	> 5 days	6	Admitted to inpatient wards	1	0	15437
Male	1	36	2	home	1	assault	1	no	0			ankle fracture	6	5	2	Major Surgery	1	> 5 days	6	Admitted to inpatient wards	1	0	15437
Male	1	43	1	home	1	assault	1	no	0			rib fracture	5	4	2	Major Surgery	1	> 5 days	6	Admitted to inpatient wards	1	0	15437
Male	1	16	2	road	2	Road traffic Accident	2	no	0			abrasion on the face, legs and arms	8	7	1	Minor Surgery	2	1 day	2	Admitted to inpatient wards	1	0	9837
Male	1	17	1	road	2	Road traffic Accident	2	no	0			head injury	1	1	2	Minor Surgery	2	> 5 day	6	Admitted to inpatient wards	1	0	3437
Male	1	42	1	home	1	assault	1	no	0			soft tissue injury	8	7	2	Minor Surgery	2	1 day	1	Discharged after treatment trauma	2	0	9837
Male	1	30	1	home	1	assault	1	no	0			fracture of femur secondary to gunshot	6	5	2	Major Surgery	1	> 5 day	6	Admitted to inpatient wards	1	0	15437
Male	1	35	2	home	1	assault	1	no	0			scrotal injury	4	3	2	Non-surgery	3	1 day	2	Admitted to inpatient wards	1	0	1837
Male	1	35	1	home	1	assault	1	no	0			thumb fracture	7	6	2	Minor Surgery	2	1 day	2	Admitted to inpatient wards	1	0	9837
Male	1	30	1	road	2	Road traffic Accident	2	no	0			mandible fracture	1	1	2	Major Surgery	1	> 5 day	6	Admitted to inpatient wards	1	0	15437
Male	1	32	1	road	2	Road traffic Accident	2	no	0			humerus fracture	7	6	2	Minor Surgery	2	4 days	5	Admitted to inpatient wards	1	0	3037
Male	1	47	1	work	3	saw mill	6	no	0			traumatic amputation of the toe	6	5	2	Major Surgery	1	4 days	5	Admitted to inpatient wards	1	0	15037
Male	1	32	2	road	2	Road traffic Accident	2	no	0			skull fracture	1	1	2	Major Surgery	1	> 5 days	6	Admitted to inpatient wards	1	0	15437
Male	1	19	2	home	1	assault	1	no	0			eye hematoma	1	1	2	Minor Surgery	2	1 day	1	Discharged after treatment trauma	2	0	9837
Male	1	25		road	2	Road traffic Accident	2	no	0			radius and ulna fracture	8	7	1	Major Surgery	1	> 5 days	6	Admitted to inpatient wards	1	0	15437
Male	1	21	2	home	1	fall	4	no	0			head injury	1	1	2	Minor Surgery	2	1 day	1	Discharged after treatment trauma	2	0	9837
Male	1	24	1	school	4	fall	4	no	0			head injury	1	1	2	Minor Surgery	2	1 day	2	Admitted to inpatient wards	1	0	9837
Male	1	56	1	home	1	assault	1	no	0			Chest stab wound	5	4	2	Minor Surgery	2	4 days	5	Admitted to inpatient wards	1	0	3037
Male	1	40	1	road	2	Road traffic Accident	2	no	0			tibia fracture	6	5	2	Minor Surgery	2	3 days	4	Admitted to inpatient wards	1	0	10637
Male	1	20	2	road	2	Road traffic Accident	2	no	0			femur fracture	6	5	2	Major Surgery	1	> 5 days	6	Admitted to inpatient wards	1	0	15437
Male	1	29	1	road	2	Road traffic Accident	2	no	0			scalp laceration	1	1	2	Minor Surgery	2	4 days	5	Admitted to inpatient wards	1	0	3037
Male	1	33	2	home	1	assault	1	no	0			penetrating chest trauma	5	4	2	Minor Surgery	2	4 days	5	Admitted to inpatient wards	1	0	3037
Male	1	20	1	road	2	road traffic Accident	2	no	0			scalp laceration	1	1	2	Minor Surgery	2	1 day	1	Discharged after treatment trauma	2	0	9837
Male	1	24	1	road	2	road traffic Accident	2	no	0			clavicle fracture	7	6	2	Minor Surgery	2	2 day	3	Admitted to inpatient wards	1	0	2237
Male	1	26	1	home	1	assault	1	no	0			soft tissue injury	8	7	2	Non-surgery	3	1 day	1	Discharged after treatment trauma	2	0	1057
Male	1	45	1	road	2	road traffic Accident	2	no	0			femur fracture	6	5	2	Major Surgery	1	1 day	2	Admitted to inpatient wards	1	0	13837
Female	2	30	1	road	2	Road traffic Accident	2	no	0			humerus fracture	7	6	2	Minor Surgery	2	1 day	2	Admitted to inpatient wards	1	0	9837
Female	2	36	2	home	1	assault	1	no	0			truamatic amputation of 4th finger	7	6	2	Minor Surgery	2	1 day	2	Admitted to inpatient wards	1	0	9837
Female	2	45	2	road	2	Road traffic Accident	2	no	0			head injury	1	1	2	Non-surgery	3	1 day	1	Discharged after treatment trauma	2	0	1057
Female	2	21	1	road	2	Road traffic Accident	2	no	0			soft tissue injury	8	7	2	Non-surgery	3	1 day	1	Discharged after treatment trauma	2	0	1057
Female	2	30	1	home	1	fire	3	yes	1	3		18 % mixed burns	8	7	1	Minor Surgery	2	> 5 days	6	Admitted to inpatient wards	1	0	3437
Female	2	31	1	home	1	assault	1	no	0			eye hematoma	1	1	2	Minor Surgery	2	3 days	4	Admitted to inpatient wards	1	0	10637
Female	2	39	2	home	1	snake bite	5	no	0			Snake bite	6	5	2	Minor Surgery	2	2 days	3	Admitted to inpatient wards	1	0	2237
Female	2	18	2	road	2	Road traffic Accident	2	no	0			rib fracture	5	4	2	Major Surgery	1	4 days	5	Admitted to inpatient wards	1	0	15037
Female	2	34	1	road	2	Road traffic Accident	2	no	0			abrasion on the face	8	7	2	Minor Surgery	2	1 day	2	Admitted to inpatient wards	1	0	9837
Female	2	15	1	home	1	snake bite	5	no	0			cellulitis of the foot due to snake bite	6	5	2	Minor Surgery	2	4 days	5	Admitted to inpatient wards	1	0	3037
Female	2	16	1	road	2	Road traffic Accident	2	no	0			scalp laceration	1	1	2	Minor Surgery	2	1 day	1	Discharged after treatment trauma	2	0	9837
Female	2	21	1	home	1	snake bite	5	no	0			Snake bite	6	5	2	Minor Surgery	2	2 days	3	Admitted to inpatient wards	1	0	2237
Female	2	36	2	home	1	snake bite	5	no	0			Snake bite	6	5	2	Minor Surgery	2	2 days	3	Admitted to inpatient wards	1	0	2237
Female	2	23	2	home	1	snake bite	5	no	0			Snake bite	6	5	2	Minor Surgery	2	3 days	4	Admitted to inpatient wards	1	0	2637
Female	2	25	1	road	2	Road traffic Accident	2	no	0			head injury	1	1	2	Major Surgery	1	> 5 day	6	Admitted to inpatient wards	1	0	15437
Male	1	27	1	home	1	assault	1	no	0			head injury	1	1	2	Minor Surgery	2	1 day	2	Death	3	1	9837
Male	1	28	1	home	1	assault	1	no	0			head injury	1	1	2	Minor Surgery	2	1 day	2	Death	3	1	9837
Male	1	10	1	home	1	snake bite	5	no	0			Snake bite	6	5	2	Minor Surgery	2	1 day	1	Discharged after treatment trauma	2	0	9837
Male	1	5	2	school	4	scorpion bite	5	no	0			scorpion bite	6	5	2	Minor Surgery	2	2 day	3	Admitted to inpatient wards	1	0	2237
Male	1	5	1	road	2	Road traffic Accident	2	no	0			femur fracture	6	5	2	Major Surgery	1	> 5 day	6	Admitted to inpatient wards	1	0	15437
Male	1	15	1	school	4	fall	4	no	0			radia and ulna fracture	8	7	1	Minor Surgery	2	1 day	1	Discharged after treatment trauma	2	0	9837
Male	1	2	1	home	1	electric cable	6	no	0			burns perineal	8	7	1	Minor Surgery	2	3 days	4	Admitted to inpatient wards	1	0	10637
Male	1	11	2	road	2	Road traffic Accident	2	no	0			bruise on the face and periorbital hematoma	1	1	2	Minor Surgery	2	3 days	4	Admitted to inpatient wards	1	0	10637
Male	1	9	1	home	1	water	3	yes	1	3		burns perinal	8	7	1	Minor Surgery	2	5 days	6	Admitted to inpatient wards	1	0	3437
Male	1	5	2	home	1	snake bite	5	no	0			Snake bite	6	5	2	Minor Surgery	2	2 days	3	Admitted to inpatient wards	1	0	2237
Male	1	37	1	road	2	road traffic accident	2	no	0			skull fracture	1	1	2	Major Surgery	1	> 5 day	6	Admitted to inpatient wards	1	0	15437
Male	1	30	1	road	2	road traffic accident	2	no	0			communite fracture of the femur	6	5	2	Major Surgery	1	2 days	3	Admitted to inpatient wards	1	0	14237
Male	1	32	1	home	1	snake	5	no	0			snake bite	6	5	2	Minor Surgery	2	1day	2	Admitted to inpatient wards	1	0	9837
Male	1	51	1	home	1	assualt	1	no	0			temporal regin laceration	1	1	2	Minor Surgery	2	2 days	3	Admitted to inpatient wards	1	0	2237
Male	1	16	2	home	1	snake	5	no	0			snake bite	6	5	2	Minor Surgery	2	1 day	1	Discharged after treatment trauma	2	0	9837
Male	1	38	1	road	2	road traffic accident	2	no	0			bruise on the neck	1	1	2	Minor Surgery	2	1 day	2	Admitted to inpatient wards	1	0	9837
Male	1	38	1	home	1	assualt	1	no	0			epidural heamatoma and skull fraacture0	1	1	2	Major Surgery	1	> 5 day	6	Admitted to inpatient wards	1	0	15437
Male	1	20	2	road	2	road traffic accident	2	no	0			tibia fracture	6	5	2	Major Surgery	1	1 day	2	Admitted to inpatient wards	1	0	13837
Male	1	32	1	home	1	fall	4	no	0			head injury	1	1	2	Minor Surgery	2	1 day	1	Discharged after treatment trauma	2	0	9837
Male	1	36	1	road	2	road traffic accident	2	no	0			multiple rib fracture	8	7	1	Major Surgery	1	> 5 day	6	Admitted to inpatient wards	1	0	15437
Male	1	30	2	work	3	stick	6	no	0			traumatic eye	1	1	2	Minor Surgery	2	> 5 day	6	Admitted to inpatient wards	1	0	3437
Male	1	39	2	work	3	short gun	1	no	0			femur fracture	6	5	2	Major Surgery	1	> 5 day	6	Admitted to inpatient wards	1	0	15437
Male	1	85	2	road	2	road traffic accident	2	no	0			femur fracture	6	5	2	Major Surgery	1	4 days	5	Admitted to inpatient wards	1	0	15037
Male	1	17	2	road	2	road traffic accident	2	no	0			supracondylar fracture	7	6	2	Minor Surgery	2	3 days	4	Admitted to inpatient wards	1	0	10637
Male	1	40	1	home	1	assualt	1	no	0			dislocation of humerus	7	6	2	Minor Surgery	2	1 day	1	Discharged after treatment trauma	2	0	9837
Male	1	61	1	road	2	road traffic accident	2	no	0			bilateral tibal fracture	6	5	2	Major Surgery	1	4 days	5	Admitted to inpatient wards	1	0	15037
Male	1	38	2	road	2	road traffic accident	2	no	0			spinal injury	3	2	2	Major Surgery	1	> 5 days	6	Admitted to inpatient wards	1	0	15437
Male	1	37	1	home	1	assualt	1	no	0			maleoli fracture	6	5	2	Minor Surgery	2	1 day	2	Admitted to inpatient wards	1	0	9837
Male	1	54	1	home	1	fall	4	no	0			head injury	1	1	2	Non-surgery	3	> 5 day	6	Admitted to inpatient wards	1	0	3437
Male	1	33	2	home	1	assualt	1	no	0			surgical emphyssemia in the neck	1	1	2	Minor Surgery	2	1 day	1	Discharged after treatment trauma	2	0	9837
Male	1	35	1	road	2	road traffic accident	2	no	0			soft tissue injury	8	7	2	Minor Surgery	2	1 day	1	Discharged after treatment trauma	2	0	9837
Male	1	35	1	road	2	road traffic accident	2	no	0			head injury	1	1	2	Minor Surgery	2	4 days	5	Admitted to inpatient wards	1	0	3037
Male	1	32	1	home	1	assualt	1	no	0			abdominal stab wound	2	2	2	Minor Surgery	2	1 day	2	Admitted to inpatient wards	1	0	9837
Male	1	76	1	road	2	road traffic accident	2	no	0			pelvic fracture	4	3	2	Major Surgery	1	> 5 day	6	Admitted to inpatient wards	1	0	15437
Male	1	36	1	road	2	road traffic accident	2	no	0			femur fracture	6	5	2	Major Surgery	1	> 5 day	6	Admitted to inpatient wards	1	0	15437
Male	1	56	1	home	1	buffalo	5	no	0			pneumothorax	5	4	2	Minor Surgery	2	> 5 day	6	Admitted to inpatient wards	1	0	3437
Male	1	34	1	road	2	road traffic accident	2	no	0			soft tissue injury	8	7	2	Minor Surgery	2	1 day	1	Discharged after treatment trauma	2	0	9837
Male	1			road	2	road traffic accident	2	no	0			head injury	1	1	2	Minor Surgery	2	1 day	1	Discharged after treatment trauma	2	0	9837
Male	1	44	2	road	2	road traffic accident	2	no	0			spleno rupture	3	2	2	Major Surgery	1	> 5 days	6	Admitted to inpatient wards	1	0	15437
Male	1	28	2	road	2	road traffic accident	2	no	0			c 4 spinal fracture	3	2	2	Minor Surgery	2	> 5 days	6	Admitted to inpatient wards	1	0	3437
Male	1	17	1	home	1	electric cable	6	no	0			minor Burns	8	7	2	Minor Surgery	2	1 day	1	Discharged after treatment trauma	2	0	9837
Male	1	44	2	home	1	fall	4	no	0			head injury	1	1	2	Minor Surgery	2	2 days	3	Admitted to inpatient wards	1	0	2237
Male	1	28	1	road	2	road traffic accident	2	no	0			head injury	1	1	2	Minor Surgery	2	> 5 day	6	Admitted to inpatient wards	1	0	3437
Male	1	24	1	home	1	animal attack	6	no	0			femur fracture	6	5	2	Major Surgery	1	> 5 day	6	Admitted to inpatient wards	1	0	15437
Male	1	40	2	road	2	road traffic accident	2	no	0			femur fracture	6	5	2	Major Surgery	1	> 5 day	6	Admitted to inpatient wards	1	0	15437
Male	1	20	1	home	1	gunshot	1	no	0			peroneal fracture	6	5	2	Major Surgery	1	> 5 day	6	Admitted to inpatient wards	1	0	15437
Male	1	23	1	home	1	assualt	1	no	0			urethral injury	4	3	2	Minor Surgery	2	> 5 day	6	Admitted to inpatient wards	1	0	3437
Male	1	65	1	road	2	road traffic accident	2	no	0			humerus fracture	7	6	2	Minor Surgery	2	2 days	3	Admitted to inpatient wards	1	0	2237
Female	2	74	1	home	1	fall	4	no	0			neck femur fracture	6	5	2	Minor Surgery	2	1 day	1	Discharged after treatment trauma	2	0	9837
Female	2	26	1	home	1	assualt	1	no	0			mild head injury	1	1	2	Minor Surgery	2	1 day	1	Discharged after treatment trauma	2	0	9837
Female	2	25	1	road	2	road traffic accident	2	no	0			spinal injury	3	2	2	Minor Surgery	2	3 days	4	Admitted to inpatient wards	1	0	10637
Female	2	18	1	road	2	road traffic accident	2	no	0			tibia fracture	6	5	2	Minor Surgery	2	1 day	1	Discharged after treatment trauma	2	0	9837
Female	2	32	2	home	1	fall	4	no	0			achilles tendon rupture	6	5	2	Major Surgery	1	> 5 day	6	Admitted to inpatient wards	1	0	15437
Female	2	50	2	home	1	assualt	1	no	0			splenic laceration	2	2	2	Major Surgery	1	> 5 days	6	Admitted to inpatient wards	1	0	15437
Female	2	40	1	home	1	hot water	3	yes	1	1		minor Burns	8	7	2	Minor Surgery	2	4 days	5	Admitted to inpatient wards	1	0	3037
Female	2	16	1	home	1	snake	5	no	0			snake bite	6	5	2	Minor Surgery	2	> 5 days	6	Admitted to inpatient wards	1	0	3437
Female	2	4	2	home	1	hot water	3	yes	1	2		18 % burns	8	7	1	Minor Surgery	2	> 5 days	6	Admitted to inpatient wards	1	0	3437
Male	1	3	2	home	1	hot porridge	3	yes	1	2		10% burns	8	7	1	Minor Surgery	2	1 day	2	Admitted to inpatient wards	1	0	9837
Male	1	7	1	home	1	fall	4	no	0			tibia fracture	6	5	2	Minor Surgery	2	3 days	4	Admitted to inpatient wards	1	0	10637
Female	2	1	2	home	1	fall	4	no	0			head injury	1	1	2	Minor Surgery	2	> 5 day	6	Admitted to inpatient wards	1	0	3437
Female	2	3	1	home	1	fall	4	no	0			femur fracture	6	5	2	Minor Surgery	2	> 5 days	6	Admitted to inpatient wards	1	0	3437
Female	2	10	2	road	2	road traffic accident	2	no	0			supracondylar fracture	7	6	2	Minor Surgery	2	2 days	3	Admitted to inpatient wards	1	0	2237
Female	2	7	1	home	1	fall	4	no	0			supracondylar fracture	7	6	2	Minor Surgery	2	1 day	2	Admitted to inpatient wards	1	0	9837
Female	2	7	1	road	2	road traffic accident	2	no	0			femur fracture	6	5	2	Major Surgery	1	> 5 days	6	Admitted to inpatient wards	1	0	15437
Female	2	3	2	home	1	fire	3	yes	1	3		30 % burns	8	7	1	Major Surgery	1	3 days	4	Death	3	1	14637
Male	1	3	2	home	1	hot water	3	yes	1	3		18 % burns	8	7	1	Minor Surgery	2	> 5	6	Admitted to inpatient wards	1	0	3437
Male	1	2	1	home	1	hot water	3	yes	1	2		3% burns	8	7	2	Minor Surgery	2	3 days	4	Admitted to inpatient wards	1	0	10637
Male	1	2	1	home	1	hot water	3	yes	1	2		10 % burns	8	7	1	Minor Surgery	2	> 5 days	6	Admitted to inpatient wards	1	0	3437
Male	1	9	1	road	2	assualt	1	no	0			blunt abdominal trauma	2	2	2	Minor Surgery	2	> 5 days	6	Admitted to inpatient wards	1	0	3437
Male	1	3	1	road	2	fall	4	no	0			mild head injury	1	1	2	Non-surgery	3	3 days	4	Admitted to inpatient wards	1	0	2637
Male	1	2	1	home	1	hot water	3	yes	1	3		13 % facial burns	1	1	1	Minor Surgery	2	> 5 days	6	Admitted to inpatient wards	1	0	3437
Male	1	2	1	home	1	hot water	3	yes	1	1		8 % burns	8	7	1	Minor Surgery	2	> 5 day	6	Admitted to inpatient wards	1	0	3437
Male	1	9	1	home	1	fire	3	yes	1	2		10% burns	8	7	1	Minor Surgery	2	> 5 days	6	Admitted to inpatient wards	1	0	3437
Male	1	8	1	road	2	road traffic accident	2	no	0			c6, spinal cord contusion and mandibular fracture	8	7	1	Minor Surgery	2	> 5 days	6	Admitted to inpatient wards	1	0	3437
Male	1	35	1	road	2	road traffic accident	2	no	0			ankle fracure	6	5	2	Minor Surgery	2	2 days	3	Admitted to inpatient wards	1	0	2237
Male	1	24	2	home	1	snake	5	no	0			snake bite	6	5	2	Minor Surgery	2	1 day	2	Admitted to inpatient wards	1	0	9837
Male	1	46	1	home	1	assualt	1	no	0			head injury	1	1	2	Non-surgery	3	1 day	2	Admitted to inpatient wards	1	0	1837
Male	1	22	2	road	2	road traffic accident	2	no	0			mandible fracture	1	1	2	Minor Surgery	2	1 day	2	Admitted to inpatient wards	1	0	9837
Male	1	37	1	road	2	road traffic accident	2	no	0			scalp laceration	1	1	2	Minor Surgery	2	1 day	1	Discharged after treatment trauma	2	0	9837
Male	1	35	1	home	1	assualt	1	no	0			mild head injury	1	1	2	Minor Surgery	2	5 days	6	Admitted to inpatient wards	1	0	3437
Male	1	40	2	road	2	road traffic accident	2	no	0			1 % friction burns	8	7	2	Minor Surgery	2	2 days	3	Admitted to inpatient wards	1	0	2237
Male	1	47		road	2	road traffic accident	2	no	0			humerus fracture	7	6	2	Major Surgery	1	3 days	4	Admitted to inpatient wards	1	0	14637
Male	1	55	1	work	3	metal bar	6	no	0			foot crush	6	5	2	Major Surgery	1	3 days	4	Admitted to inpatient wards	1	0	14637
Male	1	39	2	road	2	road traffic accident	2	no	0			tibia fracture	6	5	2	Minor Surgery	2	2 days	3	Admitted to inpatient wards	1	0	2237
Male	1	36	1	home	1	fall	4	no	0			petella dislocation and suspended tendon rupture	6	5	2	Minor Surgery	2	1 day	2	Admitted to inpatient wards	1	0	9837
Male	1	40	1	work	3	axe	6	no	0			traumatic middle finger	7	6	2	Minor Surgery	2	1 day	2	Admitted to inpatient wards	1	0	9837
Male	1	54	2	home	1	snake	5	no	0			snake bite	6	5	2	Minor Surgery	2	1 day	2	Admitted to inpatient wards	1	0	9837
Male	1	58	1	road	2	road traffic accident	2	no	0			soft tissue injury	8	7	2	Minor Surgery	2	1 day	1	Discharged after treatment trauma	2	0	9837
Male	1	72	1	road	2	road traffic accident	2	no	0			femur fracture	6	5	2	Major Surgery	1	> 5 days	6	Admitted to inpatient wards	1	0	15437
Male	1	17	2	road	2	road traffic accident	2	no	0			femur fracture	6	5	2	Minor Surgery	2	2 days	3	Admitted to inpatient wards	1	0	2237
Male	1	37	1	home	1	assualt	1	no	0			soft tissue injury	8	7	2	Minor Surgery	2	1 day	2	Admitted to inpatient wards	1	0	9837
Male	1	24	1	road	2	road traffic accident	2	no	0			soft tissue injury	8	7	2	Minor Surgery	2	1 day	2	Admitted to inpatient wards	1	0	9837
Male	1	34	2	home	1	fall	4	no	0			head injury	1	1	2	Non-surgery	3	1 day	2	Admitted to inpatient wards	1	0	1837
Male	1	39	2	home	1	assualt	1	no	0			epidural heamatoma and skull fraacture	1	1	1	Major Surgery	1	> 5 days	6	Admitted to inpatient wards	1	0	15437
Male	1	34	1	home	1	assualt	1	no	0			penile laceration	4	3	2	Minor Surgery	2	2 days	3	Admitted to inpatient wards	1	0	2237
Male	1	19	1	home	1	assualt	1	no	0			scalp laceration	1	1	2	Minor Surgery	2	1 day	2	Admitted to inpatient wards	1	0	9837
Male	1	40	1	road	2	road traffic accident	2	no	0			mandible fracture	1	1	2	Minor Surgery	2	> 5 days	6	Admitted to inpatient wards	1	0	3437
Male	1	33	1	road	2	road traffic accident	2	no	0			soft tissue injury	8	7	2	Minor Surgery	2	1 day	2	Admitted to inpatient wards	1	0	9837
Male	1	35	1	road	2	road traffic accident	2	no	0			tibia fracture	6	5	2	Minor Surgery	2	1 day	2	Admitted to inpatient wards	1	0	9837
Male	1	17	2	home	1	assualt	1	no	0			soft tissue injury	8	7	2	Minor Surgery	2	2 days	3	Admitted to inpatient wards	1	0	2237
Male	1	18	1	home	1	assualt	1	no	0			frontal bruises	1	1	2	Minor Surgery	2	1 day	2	Admitted to inpatient wards	1	0	9837
Male	1	24	2	home	1	assualt	1	no	0			soft tissue injury	8	7	2	Minor Surgery	2	3 days	4	Admitted to inpatient wards	1	0	10637
Male	1	39	1	home	1	nshima	6	no	0			5 % mixed burns	8	7	2	Minor Surgery	2	> 5 days	6	Admitted to inpatient wards	1	0	3437
Male	1	44	2	home	1	assualt	1	no	0			soft tissue injury	8	7	2	Minor Surgery	2	1 day	1	Discharged after treatment trauma	2	0	9837
Male	1	44	1	home	1	assualt	1	no	0			epitaxis	1	1	2	Minor Surgery	2	1 day	2	Admitted to inpatient wards	1	0	9837
Male	1	28	1	road	2	road traffic accident	2	no	0			neck soft tissue	8	7	2	Minor Surgery	2	1 day	2	Admitted to inpatient wards	1	0	9837
Male	1	12	2	school	4	fall	4	no	0			dislocation elbow	7	6	2	Minor Surgery	2	1 day	2	Admitted to inpatient wards	1	0	9837
Female	2	10	2	road	2	road traffic accident	2	no	0			displaced radius ulna	7	6	2	Minor Surgery	2	1 day	2	Admitted to inpatient wards	1	0	9837
Female	2	1	1	home	1	dog bite	5	no	0			dog bite	6	5	2	Minor Surgery	2	1 day	2	Admitted to inpatient wards	1	0	9837
Female	2	11	1	home	1	hot water	3	yes	1	1		5 % hot water	8	7	2	Minor Surgery	2	5 days	6	Admitted to inpatient wards	1	0	3437
Male	1	2	2	road	2	road traffic accident	2	no	0			femur fracture	6	5	2	Major Surgery	1	1 days	2	Admitted to inpatient wards	1	0	13837
Male	1	10	2	home	1	fall	4	no	0			supracondylar fracture	7	6	2	Major Surgery	1	5 days	6	Admitted to inpatient wards	1	0	15437
Male	1	1	1	home	1	fall	4	no	0			depressed skull fracture	1	1	2	Major Surgery	1	4 days	5	Admitted to inpatient wards	1	0	15037
Male	1	0	2	home	1	fall	4	no	0			humerus fracture	7	6	2	Minor Surgery	2	1 day	2	Admitted to inpatient wards	1	0	9837
Male	1	8	1	road	2	road traffic accident	2	no	0			mandible and cervical fracture	8	7	1	Major Surgery	1	> 5 days	6	Admitted to inpatient wards	1	0	15437
Male	1	7	2	road	2	road traffic accident	2	no	0			mild head injury	1	1	2	Minor Surgery	2	1 day	2	Admitted to inpatient wards	1	0	9837
Male	1	4	2	home	1	hot water	3	yes	1	2		5 % mixed burns	8	7	2	Major Surgery	1	> 5 day	6	Admitted to inpatient wards	1	0	15437
Female	2	4	2	road	2	road traffic accident	2	no	0			head injury	1	1	2	Minor Surgery	2	1 day	2	Admitted to inpatient wards	1	0	9837
Female	2	7	2	home	1	hot water	3	yes	1	2		infected burn wound	8	7	1	Non-surgery	3	1 day	2	Death	3	1	1837
Female	2	5	1	home	1	fire	3	yes	1	3		31 % superficial burn	8	7	1	Non-surgery	3	1 day	2	Death	3	1	1837
Male	1	16	1	home	1	assualt	1	no	0			soft tissue injury	8	7	2	Minor Surgery	2	1 day	2	Admitted to inpatient wards	1	0	9837
Male	1	38	1	road	2	road traffic accident	2	no	0			parietal hematoma	1	1	2	Minor Surgery	2	1 day	2	Admitted to inpatient wards	1	0	9837
Male	1	52	2	home	1	assualt	1	no	0			traumatic eye	1	1	2	Minor Surgery	2	2 days	3	Admitted to inpatient wards	1	0	2237
Male	1	24	2	home	1	road traffic accident	2	no	0			mandibular fracture	1	1	2	Minor Surgery	2	1 day	1	Discharged after treatment trauma	2	0	9837
Male	1	23	2	home	1	fire	3	yes	1	1		8 % burns	8	7	2	Minor Surgery	2	> 5 days	6	Admitted to inpatient wards	1	0	3437
Male	1	39	1	home	1	fire	3	yes	1	1		minor Burns	8	7	2	Major Surgery	1	> 5 days	6	Admitted to inpatient wards	1	0	15437
Male	1	33	2	home	1	scorpion bite	5	no	0			infected wound	8	7	1	Minor Surgery	2	> 5 days	6	Admitted to inpatient wards	1	0	3437
Male	1	24	2	home	1	scorpion bite	5	no	0			infected wound	8	7	1	Minor Surgery	2	> 5 days	6	Admitted to inpatient wards	1	0	3437
Male	1	56	1	road	2	road traffic accident	2	no	0			lung contusion	5	4	2	Minor Surgery	2	> 5 days	6	Admitted to inpatient wards	1	0	3437
Male	1	33	2	road	2	road traffic accident	2	no	0			blunt chest trauma	5	4	2	Minor Surgery	2	3 days	4	Admitted to inpatient wards	1	0	10637
Male	1	24	2	work	3	brick	6	no	0			tibia fracture	6	5	2	Major Surgery	1	3 days	4	Admitted to inpatient wards	1	0	14637
Male	1	48	2	home	1	assualt	1	no	0			mild head injury	1	1	2	Minor Surgery	2	1 days	2	Admitted to inpatient wards	1	0	9837
Male	1	29	1	home	1	gunshot	1	no	0			soft tissue injury	8	7	2	Minor Surgery	2	2 days	3	Admitted to inpatient wards	1	0	2237
Male	1		1	road	2	road traffic accident	2	no	0			head injury	1	1	2	Major Surgery	1	> 2 day	4	Admitted to inpatient wards	1	0	14237
Male	1	35	1	home	1	assualt	1	no	0			polytrauma	8	7	1	Major Surgery	1	> 5 days	6	Admitted to inpatient wards	1	0	15437
Male	1	44	1	home	1	assualt	1	no	0			multiple chest and abdomen stab wound	8	7	1	Minor Surgery	2	1 day	2	Admitted to inpatient wards	1	0	9837
Male	1	41	2	road	2	road traffic accident	2	no	0			rib fracture	5	4	2	Minor Surgery	2	2 days	3	Admitted to inpatient wards	1	0	2237
Male	1	27	2	road	2	road traffic accident	2	no	0			chest trauma	8	7	1	Minor Surgery	2	1 day	2	Admitted to inpatient wards	1	0	9837
Male	1	46	2	road	2	road traffic accident	2	no	0			rib fracture	5	4	2	Minor Surgery	2	1 day	2	Admitted to inpatient wards	1	0	9837
Male	1	33	2	road	2	road traffic accident	2	no	0			soft tissue injury	8	7	2	Minor Surgery	2	1 day	2	Admitted to inpatient wards	1	0	9837
Male	1	46	1	home	1	assualt	1	no	0			mandible fracture	1	1	2	Major Surgery	1	> 5 days	6	Admitted to inpatient wards	1	0	15437
Male	1	26	1	road	2	road traffic accident	2	no	0			radial fracture	7	6	2	Minor Surgery	2	> 7 days	6	Admitted to inpatient wards	1	0	3437
Male	1	53	1	home	1	assualt	1	no	0			11 % burns	8	7	1	Major Surgery	1	> 5 days	6	Admitted to inpatient wards	1	0	15437
Male	1	35	2	road	2	road traffic accident	2	no	0			tibia fracture	6	5	2	Major Surgery	1	2 days	3	Admitted to inpatient wards	1	0	14237
Male	1	47	2	road	2	road traffic accident	2	no	0			tibia fracture	6	5	2	Minor Surgery	2	3 days	4	Admitted to inpatient wards	1	0	2637
Male	1	40	1	home	1	fire	3	yes	1	3		facial burns	1	1	1	Minor Surgery	2	> 5 days	6	Admitted to inpatient wards	1	0	3437
Male	1	19	2	home	1	assualt	1	no	0			multiple soft tissue injury	8	7	2	Minor Surgery	2	3 days	4	Admitted to inpatient wards	1	0	10637
Male	1	33	1	home	1	road traffic accident	2	no	0			multiple tibial fracture	6	5	2	Major Surgery	1	> 5 days	6	Admitted to inpatient wards	1	0	15437
Male	1	20	2	work	3	animal attack	5	no	0			soft tissue injury	8	7	2	Minor Surgery	2	1 day	1	Discharged after treatment trauma	2	0	9837
Male	1	27	1	home	1	assualt	1	no	0			head injury	1	1	2	Non-surgery	3	1 day	1	Discharged after treatment trauma	2	0	1057
Male	1	20	1	road	2	road traffic accident	2	no	0			tibia and femur fracture	8	7	1	Major Surgery	1	> 5 days	6	Admitted to inpatient wards	1	0	15437
Male	1	35	1	home	1	assualt	1	no	0			soft tissue injury	8	7	2	Minor Surgery	2	2 days	3	Admitted to inpatient wards	1	0	2237
Male	1	18	2	home	1	snake	5	no	0			snake bite	6	5	2	Minor Surgery	2	1 day	2	Admitted to inpatient wards	1	0	9837
Male	1	25	1	road	2	road traffic accident	2	no	0			tibia fracture	6	5	2	Minor Surgery	2	1 day	1	Discharged after treatment trauma	2	0	9837
Male	1		1	home	1	assualt	1	no	0			soft tissue injury	8	7	2	Non-surgery	3	1 day	1	Discharged after treatment trauma	2	0	1057
Male	1	29	2	home	1	assualt	1	no	0			hand injury secondary to human bite	7	6	2	Minor Surgery	2	1 day	2	Admitted to inpatient wards	1	0	9837
Male	1	34	1	home	1	assualt	1	no	0			mild head injury	1	1	2	Minor Surgery	2	> 5 days	6	Admitted to inpatient wards	1	0	3437
Male	1	24	1	home	1	assualt	1	no	0			soft tissue injury	8	7	2	Minor Surgery	2	1 day	1	Discharged after treatment trauma	2	0	9837
Male	1	26	2	road	2	road traffic accident	2	no	0			tibia and femur fracture	8	7	1	Major Surgery	1	> 5 days	6	Admitted to inpatient wards	1	0	15437
Male	1	34	1	road	2	road traffic accident	2	no	0			soft tissue injury	8	7	2	Minor Surgery	2	1 day	1	Discharged after treatment trauma	2	0	9837
Male	1	67	1	road	2	road traffic accident	2	no	0			soft tissue injury	8	7	2	Minor Surgery	2	1 day	1	Discharged after treatment trauma	2	0	9837
Male	1	64	1	road	2	road traffic accident	2	no	0			multiple tibial fracture	6	5	2	Major Surgery	1	2 days	3	Admitted to inpatient wards	1	0	14237
Male	1	26	1	home	1	fall	4	no	0			soft tissue injury	8	7	2	Minor Surgery	2	1 day	2	Admitted to inpatient wards	1	0	9837
Male	1	65		road	2	road traffic accident	2	no	0			rib fracture	5	4	2	Major Surgery	1	> 5 days	6	Admitted to inpatient wards	1	0	15437
Male	1	58	1	road	2	road traffic accident	2	no	0			bruise on the neck	1	1	2	Minor Surgery	2	1 day	2	Admitted to inpatient wards	1	0	9837
Male	1	54	1	road	2	road traffic accident	2	no	0			ankle fracure	6	5	2	Minor Surgery	2	2 days	3	Admitted to inpatient wards	1	0	2237
Male	1	43	1	road	2	road traffic accident	2	no	0			soft tissue injury	8	7	2	Minor Surgery	2	1 day	1	Discharged after treatment trauma	2	0	9837
Male	1	37	1	road	2	road traffic accident	2	no	0			abrasion on the head	8	7	2	Minor Surgery	2	1 day	1	Discharged after treatment trauma	2	0	9837
Male	1	46	2	home	1	fire	3	yes	1	3		35 % burns	8	7	1	Minor Surgery	2	2 days	3	Death	3	1	2237
Male	1	43	1	road	2	road traffic accident	2	no	0			multiple rib fracture	5	4	2	Major Surgery	1	> 5 day	6	Admitted to inpatient wards	1	0	15437
Female	2	33	1	road	2	road traffic accident	2	no	0			tiba fracture	6	5	2	Major Surgery	1	> 5 days	6	Admitted to inpatient wards	1	0	15437
Female	2	19	1	road	2	road traffic accident	2	no	0			soft tissue injury	8	7	2	Minor Surgery	2	1 day	2	Admitted to inpatient wards	1	0	9837
Female	2	42	1	road	2	road traffic accident	2	no	0			polytrauma	8	7	1	Minor Surgery	2	5 days	6	Admitted to inpatient wards	1	0	3437
Female	2	39	1	home	1	crocodile attack	1	no	0			humerus fracture	7	6	2	Major Surgery	1	> 5 days	6	Admitted to inpatient wards	1	0	15437
Female	2	38	2	road	2	road traffic accident	2	no	0			soft tissue injury	8	7	2	Minor Surgery	2	1 day	2	Admitted to inpatient wards	1	0	9837
Female	2	41	2	road	2	road traffic accident	2	no	0			soft tissue injury	8	7	2	Minor Surgery	2	1 day	1	Discharged after treatment trauma	2	0	9837
Female	2	19	2	home	1	hot water	3	yes	1	1		7 % burns	8	7	2	Minor Surgery	2	> 5 days	6	Admitted to inpatient wards	1	0	3437
Female	2	27	1	road	2	road traffic accident	2	no	0			mild head injury	1	1	2	Minor Surgery	2	1 day	2	Admitted to inpatient wards	1	0	9837
Female	2	25	1	road	2	road traffic accident	2	no	0			soft tissue injury	8	7	2	Minor Surgery	2	1 days	1	Discharged after treatment trauma	2	0	9837
Female	2		2	road	2	road traffic accident	2	no	0			metatarsal fracture	6	5	2	Major Surgery	1	> 5 day	6	Admitted to inpatient wards	1	0	15437
Female	2	38	2	road	2	road traffic accident	2	no	0			soft tissue injury	8	7	2	Minor Surgery	2	1 day	1	Discharged after treatment trauma	2	0	9837
Female	2	40	1	road	2	road traffic accident	2	no	0			soft tissue injury	8	7	2	Minor Surgery	2	1 day	1	Discharged after treatment trauma	2	0	9837
Female	2	25	1	road	2	road traffic accident	2	no	0			soft tissue injury	8	7	2	Minor Surgery	2	1 day	1	Discharged after treatment trauma	2	0	9837
Female	2	74	2	home	1	fall	4	no	0			pelvic fracture	4	3	2	Major Surgery	1	> 5 days	6	Admitted to inpatient wards	1	0	15437
Female	2	34	2	home	1	fire	3	yes	1	1		8 % burns	8	7	1	Minor Surgery	2	> 5 days	6	Admitted to inpatient wards	1	0	3437
Male	1	2	1	home	1	hot porridge	3	yes	1	1		2 % burns	8	7	2	Minor Surgery	2	3 days	4	Admitted to inpatient wards	1	0	10637
Male	1	7	2	road	2	road traffic accident	2	no	0			head injury	1	1	2	Minor Surgery	2	3 days	4	Admitted to inpatient wards	1	0	10637
Male	1	6	1	home	1	fall	4	no	0			radial fracture	6	5	2	Minor Surgery	2	1 days	2	Admitted to inpatient wards	1	0	9837
Female	2	1	2	home	1	fall	4	no	0			soft tissue injury	8	7	2	Minor Surgery	2	1 day	1	Discharged after treatment trauma	2	0	9837
Male	1	1	2	home	1	hot water	3	yes	1	1		6 % burns	8	7	2	Minor Surgery	2	> 5 days	6	Admitted to inpatient wards	1	0	3437
Female	2	0	1	road	2	road traffic accident	2	no	0			head injury	1	1	2	Major Surgery	1	> 5 days	6	Admitted to inpatient wards	1	0	15437
Male	1	11	1	school	4	fall	4	no	0			knee dislocation	6	5	2	Minor Surgery	2	2 days	3	Admitted to inpatient wards	1	0	2237
Female	2	9	1	home	1	assualt	1	no	0			soft tissue injury	8	7	2	Minor Surgery	2	1 day	1	Discharged after treatment trauma	2	0	9837
Female	2	5	1	home	1	stone	6	no	0			scalp laceration	1	1	2	Minor Surgery	2	1 day	1	Discharged after treatment trauma	2	0	9837
Male	1	3	1	home	1	hot water	3	yes	1	2		11 % burns	8	7	1	Minor Surgery	2	> 5 day	6	Admitted to inpatient wards	1	0	3437
Female	2	2	1	road	2	road traffic accident	2	no	0			soft tissue injury	8	7	2	Minor Surgery	2	1 day	1	Discharged after treatment trauma	2	0	9837
Male	1	8	1	home	1	hot water	3	yes	1	2		10 % burns	8	7	1	Major Surgery	1	> 5 day	6	Admitted to inpatient wards	1	0	15437
Female	2	4	1	home	1	hot water	3	yes	1	3		16% burns	8	7	1	Minor Surgery	2	> 5 day	6	Admitted to inpatient wards	1	0	3437
Male	1	31	1	road	2	road traffic accident	2	no	0			soft tissue injury	8	7	2	Minor Surgery	2	1 day	1	Discharged after treatment trauma	2	0	9837
Male	1	28	1	road	2	road traffic accident	2	no	0			soft tissue injury	8	7	2	Minor Surgery	2	1 day	1	Discharged after treatment trauma	2	0	9837
Male	1	30	1	road	2	road traffic accident	2	no	0			soft tissue injury	8	7	2	Minor Surgery	2	1 day	1	Discharged after treatment trauma	2	0	9837
Male	1	32	1	road	2	road traffic accident	2	no	0			pelvic fracture	4	3	2	Major Surgery	1	> 5 day	6	Admitted to inpatient wards	1	0	15437
Male	1	24	2	home	1	assualt	1	no	0			head injury	1	1	2	Minor Surgery	2	1 day	1	Discharged after treatment trauma	2	0	9837
Male	1	26	3	road	2	road traffic accident	2	no	0			soft tissue injury	8	7	2	Minor Surgery	2	1 day	1	Discharged after treatment trauma	2	0	9837
Male	1	26	1	home	1	assualt	1	no	0			chest stab	5	4	2	Minor Surgery	2	1 day	1	Discharged after treatment trauma	2	0	9837
Male	1	27	1	road	2	road traffic accident	2	no	0			humerus fracture	7	6	2	Minor Surgery	2	4 days	5	Discharged after treatment trauma	2	0	3037
Male	1	44	1	home	1	assualt	1	no	0			eye hematoma	1	1	2	Minor Surgery	2	3 days	4	Admitted to inpatient wards	1	0	10637
Male	1	52	1	road	2	road traffic accident	2	no	0			head injury	1	1	2	Minor Surgery	2	3 days	4	Admitted to inpatient wards	1	0	10637
Male	1	27	1	road	2	road traffic accident	2	no	0			soft tissue injury	8	7	2	Minor Surgery	2	1 day	1	Discharged after treatment trauma	2	0	9837
Male	1	20	1	road	2	road traffic accident	2	no	0			laceration of forehead	1	1	2	Minor Surgery	2	1 day	1	Discharged after treatment trauma	2	0	9837
Male	1	26		home	1	fire	3	yes	1	2		12 % burns	8	7	1	Minor Surgery	2	4 days	5	Admitted to inpatient wards	1	0	3037
Male	1	42	1	road	2	road traffic accident	2	no	0			mild head injury	1	1	2	Minor Surgery	2	1 days	2	Admitted to inpatient wards	1	0	9837
Male	1	19	2	road	2	road traffic accident	2	no	0			femur fracture	6	5	2	Major Surgery	1	> 5 days	6	Admitted to inpatient wards	1	0	15437
Male	1	35	1	road	2	road traffic accident	2	no	0			depressed skull fracture	1	1	2	Major Surgery	1	> 5 days	6	Admitted to inpatient wards	1	0	15437
Male	1	35	1	home	1	assualt	1	no	0			soft tissue injury	8	7	2	Minor Surgery	2	1 day	1	Discharged after treatment trauma	2	0	9837
Male	1	29	1	road	2	road traffic accident	2	no	0			soft tissue injury	8	7	2	Minor Surgery	2	1 day	1	Discharged after treatment trauma	2	0	9837
Male	1	21	2	home	1	snake	5	no	0			snake bite	6	5	2	Minor Surgery	2	1 day	1	Discharged after treatment trauma	2	0	9837
Male	1	37	1	work	3	stick	6	no	0			corneal laceration	1	1	2	Major Surgery	1	3 days	4	Admitted to inpatient wards	1	0	14637
Male	1	16	1	school	4	fall	4	no	0			knee fracture	6	5	2	Major Surgery	1	> 5 day	6	Admitted to inpatient wards	1	0	15437
Male	1	18	1	home	1	assualt	1	no	0			nasal bone fracture	1	1	2	Minor Surgery	2	1 day	1	Discharged after treatment trauma	2	0	9837
Male	1	17		home	1	fall	4	no	0			wound on the lips	1	1	2	Minor Surgery	2	> 5 days	6	Admitted to inpatient wards	1	0	3437
Male	1	68	1	home	1	assualt	1	no	0			scalp laceration	1	1	2	Minor Surgery	2	1 day	2	Admitted to inpatient wards	1	0	9837
Male	1	35	1	home	1	assualt	1	no	0			soft tissue injury	8	7	2	Minor Surgery	2	2 days	3	Admitted to inpatient wards	1	0	2237
Male	1		1	road	2	road traffic accident	2	no	0			head injury	1	1	2	Non-surgery	3	1 day	2	Death	3	1	1837
Male	1	30	1	road	2	road traffic accident	2	no	0			head injury	1	1	2	Non-surgery	3	2 days	3	Admitted to inpatient wards	1	0	2237
Male	1	26	1	home	1	Assault	1	no	0			multiple facial laceration	1	1	2	Minor Surgery	2	1 day	1	Discharged after treatment trauma	2	0	9837
Male	1	20	1	home	1	Assault	1	no	0			temporal area laceration	1	1	2	Minor Surgery	2	1 day	1	Discharged after treatment trauma	2	0	9837
Male	1	33	1	road	2	road traffic accident	2	no	0			tibia fracture	6	5	2	Major Surgery	1	> 5 day	6	Admitted to inpatient wards	1	0	15437
Male	1	30	1	home	1	explosion	6	no	0			clavicule fracture	7	6	2	Minor Surgery	2	1 day	2	Admitted to inpatient wards	1	0	9837
Male	1	18	2	home	1	Assault	1	no	0			head injury	1	1	2	Minor Surgery	2	2 days	3	Admitted to inpatient wards	1	0	2237
Male	1	16	1	home	1	Snake	5	no	0			Snake bite	6	5	2	Minor Surgery	2	1 day	1	Discharged after treatment trauma	2	0	9837
Male	1	20	2	home	1	Assault	1	no	0			cellulitis	8	7	2	Minor Surgery	2	4 days	5	Admitted to inpatient wards	1	0	3037
Male	1	32	1	home	1	Assault	1	no	0			chest, abdomeninal stab wound	8	7	1	Minor Surgery	2	> 5 days	6	Admitted to inpatient wards	1	0	3437
Male	1	23	2	home	1	Assault	1	no	0			head injury	1	1	2	Non-surgery	3	1 day	1	Discharged after treatment trauma	2	0	1057
Male	1	77	1	road	2	road traffic accident	2	no	0			minor bruises	8	7	2	Non-surgery	3	1 day	1	Discharged after treatment trauma	2	0	1057
Male	1	60	1	home	1	fall	4	no	0			dislocatin of the elbow	7	6	2	Minor Surgery	2	1 day	1	Discharged after treatment trauma	2	0	9837
Male	1	32	2	home	1	scorpion	5	no	0			scorpion bite	6	5	2	Non-surgery	3	1 day	1	Discharged after treatment trauma	2	0	1057
Male	1	39	1	road	2	road traffic accident	2	no	0			polytrauma	8	7	1	Minor Surgery	2	1 day	1	Discharged after treatment trauma	2	0	9837
Male	1	26	1	home	1	Snake	5	no	0			snake bite	6	5	2	Minor Surgery	2	1 day	1	Discharged after treatment trauma	2	0	9837
Male	1	32	1	home	1	Assault	1	no	0			head injury	1	1	2	Minor Surgery	2	2 days	3	Admitted to inpatient wards	1	0	2237
Male	1	49	1	home	1	Assault	1	no	0			rib fracture	5	4	2	Major Surgery	1	4 days	5	Admitted to inpatient wards	1	0	15037
Male	1	24	1	home	1	fall	4	no	0			femur fracture	6	5	2	Major Surgery	1	> 5 days	6	Admitted to inpatient wards	1	0	15437
Male	1	15	1	road	2	road traffic accident	2	no	0			fibula fracture	6	5	2	Major Surgery	1	> 5 days	6	Admitted to inpatient wards	1	0	15437
Male	1	18	1	home	1	Snake	5	no	0			Snake bite	6	5	2	Minor Surgery	2	1 day	1	Discharged after treatment trauma	2	0	9837
Male	1	32	2	home	1	Assault	1	no	0			chest stab wound	5	4	2	Minor Surgery	2	> 5 day	6	Admitted to inpatient wards	1	0	3437
Male	1	49	1	home	1	Assault	1	no	0			rib fracture	5	4	2	Major Surgery	1	4 days	5	Admitted to inpatient wards	1	0	15037
Male	1	24	1	work	3	fall	4	no	0			femur fracture	6	5	2	Major Surgery	1	> 5 days	6	Admitted to inpatient wards	1	0	15437
Male	1	15	1	road	2	road traffic accident	2	no	0			femur fracture	6	5	2	Major Surgery	1	> 5 days	6	Admitted to inpatient wards	1	0	15437
Male	1	26	2	home	1	Assault	1	no	0			chest stab wound	5	4	2	Minor Surgery	2	1 day	1	Discharged after treatment trauma	2	0	9837
Male	1	18	1	home	1	Snake	5	no	0			Snake bite	6	5	2	Non-surgery	3	1 day	1	Discharged after treatment trauma	2	0	1057
Male	1	32	2	home	1	Assault	1	no	0			chest stab wound	5	4	2	Minor Surgery	2	> 5 days	6	Admitted to inpatient wards	1	0	3437
Male	1	24	1	home	1	Assault	1	no	0			soft tissue injury	8	7	2	Non-surgery	3	1 day	1	Discharged after treatment trauma	2	0	1057
Male	1	18	1	home	1	Assault	1	no	0			soft tissue injury	8	7	2	Non-surgery	3	1 day	1	Discharged after treatment trauma	2	0	1057
Male	1	26	1	home	1	Assault	1	no	0			skull fracture	1	1	1	Major Surgery	1	4 days	5	Admitted to inpatient wards	1	0	15037
Male	1	38	1	home	1	Assault	1	no	0			head injury	1	1	2	Non-surgery	3	1 day	1	Discharged after treatment trauma	2	0	1057
Male	1	35		home	1	Assault	1	no	0			head injury	1	1	2	Minor Surgery	2	5 days	6	Admitted to inpatient wards	1	0	3437
Male	1	35	1	home	1	Assault	1	no	0			scalp laceration	1	1	2	Minor Surgery	2	> 5 days	6	Admitted to inpatient wards	1	0	3437
Male	1	36	1	home	1	Assault	1	no	0			clavicule fracture	7	6	2	Major Surgery	1	> 5 days	6	Admitted to inpatient wards	1	0	15437
Male	1	46	2	road	2	road traffic accident	2	no	0			trauamtic eye	1	1	2	Major Surgery	1	2 days	3	Admitted to inpatient wards	1	0	14237
Male	1	75	2	home	1	fall	4	no	0			pathological fracture of thoracic spine	3	2	2	Major Surgery	1	> 5 days	6	Admitted to inpatient wards	1	0	15437
Male	1		2	road	2	road traffic accident	2	no	0			multiple facial laceration	1	1	2	Minor Surgery	2	2 days	3	Admitted to inpatient wards	1	0	2237
Male	1	19	1	road	2	road traffic accident	2	no	0			femur fracture	6	5	2	Major Surgery	1	> 5 days	6	Admitted to inpatient wards	1	0	15437
Male	1	50	1	home	1	Assault	1	no	0			penetrating chest trauma and scapula fracture	8	7	1	Major Surgery	1	> 5 days	6	Admitted to inpatient wards	1	0	15437
Male	1	40	1	home	1	fire	3	yes	1	3		facial burns	1	1	1	Minor Surgery	2	> 5 days	6	Admitted to inpatient wards	1	0	3437
Male	1	44	1	road	2	road traffic accident	2	no	0			polytrauma	8	7	1	Minor Surgery	2	> 5 days	6	Admitted to inpatient wards	1	0	3437
Male	1	20	1	home	1	Assault	1	no	0			3 rd , 4th finger fracture and head injury	8	7	1	Minor Surgery	2	1 day	1	Discharged after treatment trauma	2	0	9837
Male	1	46	2	work	3	stick	6	no	0			trauamtic eye	1	1	2	Major Surgery	1	2 days	3	Admitted to inpatient wards	1	0	14237
Male	1	34	2	road	2	road traffic accident	2	no	0			head injury	1	1	2	Minor Surgery	2	> 5 days	6	Admitted to inpatient wards	1	0	3437
Male	1	22	1	home	1	Assault	1	no	0			femur fracture	6	5	2	Major Surgery	1	> 5 days	6	Admitted to inpatient wards	1	0	15437
Male	1	18	1	home	1	gunshot	1	no	0			femur fracture	6	5	2	Major Surgery	1	> 5 days	6	Admitted to inpatient wards	1	0	15437
Female	2	24	1	home	1	scorpion	5	no	0			scorpion bite	6	5	2	Non-surgery	3	1 day	1	Discharged after treatment trauma	2	0	1057
Female	2	46	2	home	1	gunshot	1	no	0			bruise on the face	1	1	2	Non-surgery	3	1 day	1	Discharged after treatment trauma	2	0	1057
Female	2	42	2	home	1	Snake	5	no	0			Snake bite	6	5	2	Minor Surgery	2	2 days	3	Admitted to inpatient wards	1	0	2237
Female	2	33	2	home	1	Assault	1	no	0			humerus, facial abrasions	8	7	2	Minor Surgery	2	4 days	5	Admitted to inpatient wards	1	0	3037
Female	2	53	2	home	1	crocodile	5	no	0			traumatic amputation of the finger	7	6	2	Minor Surgery	2	1 day	2	Admitted to inpatient wards	1	0	9837
Female	2	47	2	home	1	Snake	5	no	0			Snake bite	6	5	2	Minor Surgery	2	1 day	1	Discharged after treatment trauma	2	0	9837
Female	2	25	1	home	1	Snake	5	no	0			Snake bite	6	5	2	Minor Surgery	2	1 day	1	Discharged after treatment trauma	2	0	9837
Female	2	62	2	home	1	Snake	5	no	0			cellulitis	6	5	2	Minor Surgery	2	3 days	4	Admitted to inpatient wards	1	0	10637
Female	2	35	2	road	2	road traffic accident	2	no	0			soft tissue injury	8	7	2	Minor Surgery	2	1 day	1	Discharged after treatment trauma	2	0	9837
Female	2	27	2	home	1	Snake	5	no	0			Snake bite	6	5	2	Minor Surgery	2	1 day	1	Discharged after treatment trauma	2	0	9837
Female	2	49	1	road	2	road traffic accident	2	no	0			fibula fracture	6	5	2	Major Surgery	1	> 5 days	6	Admitted to inpatient wards	1	0	15437
Female	2	55	1	road	2	road traffic accident	2	no	0			femur fracture	6	5	2	Major Surgery	1	> 5 day	6	Admitted to inpatient wards	1	0	15437
Male	1	2	1	home	1	hot porridge	3	yes	1	1		minor Burns	8	7	2	Minor Surgery	2	1 day	2	Admitted to inpatient wards	1	0	9837
Male	1	6	2	home	1	hot water	3	yes	1	1		minor Burns	8	7	2	Major Surgery	1	> 8 days	6	Admitted to inpatient wards	1	0	15437
